# Supplementary material for: A new platform for ultra-high density Staphylococcus aureus transposon libraries
Source: BMC Genomics. 2015 Mar 29;16(1):252. doi: 10.1186/s12864-015-1361-3 (PMC4389836; doi:10.1186/s12864-015-1361-3)
Supplement: Additional file 2: — excel file contains information pertaining to the essentiality of every gene in S. aureus . The first three worksheets in this file are named “essential”, “domain essential”, and “nonessential”. They contain the gene locus names for genes classified as essential, domain essential, or nonessential according to the EL-ARTIST analysis as well as the number of TA sites in each gene and the number of sequence reads mapping to each gene. The worksheet named “essential all studies” contains a list of gene loci identified as essential in this work as well as in two other studies [29,33]. The worksheet named “essential by promoter” contains a list of every gene in S. aureus and their classification (essential, domain essential, or nonessential) as determined by the EL-ARTIST analysis using the different transposon constructs. [file 12864_2015_1361_MOESM2_ESM.xlsx]

## Sheet: essential
Gene Locus	# TA sites	# reads
SAOUHSC_00001-dnaA	109	8
SAOUHSC_00005	147	14
SAOUHSC_00006	208	66
SAOUHSC_00009	98	7
SAOUHSC_00015	154	105
SAOUHSC_00017-rplI	39	82
SAOUHSC_00018	104	5
SAOUHSC_00021	160	6
SAOUHSC_00226	93	94
SAOUHSC_00349	32	3
SAOUHSC_00350-rpsR	24	3
SAOUHSC_00374	119	63
SAOUHSC_00375-guaA	117	4
SAOUHSC_00413	173	5
SAOUHSC_00442	118	5
SAOUHSC_00444	19	2
SAOUHSC_00445-recR	52	60
SAOUHSC_00451-tmk	51	6
SAOUHSC_00454	76	7
SAOUHSC_00461	167	135
SAOUHSC_00471-glmU	93	3
SAOUHSC_00472	75	3
SAOUHSC_00481	24	4
SAOUHSC_00482	21	1
SAOUHSC_00484	128	15
SAOUHSC_00485	58	8
SAOUHSC_00486-ftsH	153	172
SAOUHSC_00490	30	1
SAOUHSC_00491	38	2
SAOUHSC_00493-lysS	119	14
SAOUHSC_00510	45	6
SAOUHSC_00511-cysS	125	157
SAOUHSC_00518-rplK	33	6
SAOUHSC_00519-rplA	53	5
SAOUHSC_00520-rplJ	41	1
SAOUHSC_00521-rplL	26	2
SAOUHSC_00524-rpoB	267	12
SAOUHSC_00525	273	4
SAOUHSC_00527-rpsL	35	1
SAOUHSC_00528	40	3
SAOUHSC_00529-fusA	143	29
SAOUHSC_00530-tuf	77	5
SAOUHSC_00574-eutD	56	3
SAOUHSC_00575	57	2
SAOUHSC_00578	68	44
SAOUHSC_00579	95	2
SAOUHSC_00610	32	6
SAOUHSC_00611-argS	142	17
SAOUHSC_00641-tarB	58	1
SAOUHSC_00643-tarH	110	2
SAOUHSC_00645-tarD	31	10
SAOUHSC_00742	174	13
SAOUHSC_00743-nrdF	82	23
SAOUHSC_00752-murB	84	4
SAOUHSC_00769-secA	204	60
SAOUHSC_00771	59	11
SAOUHSC_00778	17	0
SAOUHSC_00785	72	17
SAOUHSC_00788	81	200
SAOUHSC_00795	77	6
SAOUHSC_00796-pgk	103	13
SAOUHSC_00797-tpiA	50	7
SAOUHSC_00798	109	21
SAOUHSC_00799-eno	98	3
SAOUHSC_00804-smpB	35	1
SAOUHSC_00832	64	29
SAOUHSC_00848	113	6
SAOUHSC_00849	91	10
SAOUHSC_00850	37	2
SAOUHSC_00851	110	8
SAOUHSC_00868	20	2
SAOUHSC_00869-dltA	118	10
SAOUHSC_00870-dltB	116	29
SAOUHSC_00871-dltC	22	1
SAOUHSC_00872-dltD	106	265
SAOUHSC_00884	32	3
SAOUHSC_00885	48	5
SAOUHSC_00886	147	29
SAOUHSC_00887	32	2
SAOUHSC_00888	36	3
SAOUHSC_00889	236	22
SAOUHSC_00900-pgi	107	7
SAOUHSC_00903	37	81
SAOUHSC_00904	290	20
SAOUHSC_00905	296	21
SAOUHSC_00921	87	2
SAOUHSC_00933	85	5
SAOUHSC_00943-ppnK	59	4
SAOUHSC_00947	69	15
SAOUHSC_00953-ypfP	111	74
SAOUHSC_00980-menA	99	9
SAOUHSC_00981	6	6
SAOUHSC_00982-menF	113	56
SAOUHSC_00983-menD	143	66
SAOUHSC_00985	60	4
SAOUHSC_01000	55	30
SAOUHSC_01002	86	96
SAOUHSC_01035	167	10
SAOUHSC_01036	18	0
SAOUHSC_01040	72	9
SAOUHSC_01041	61	79
SAOUHSC_01042	87	16
SAOUHSC_01043	109	59
SAOUHSC_01063-ftsW	131	16
SAOUHSC_01075-coaD	44	2
SAOUHSC_01077	46	37
SAOUHSC_01078	13	11
SAOUHSC_01092-pheS	77	7
SAOUHSC_01093-pheT	192	13
SAOUHSC_01142	35	40
SAOUHSC_01143-mraW	65	24
SAOUHSC_01144-ftsL	40	3
SAOUHSC_01145	166	9
SAOUHSC_01146-mraY	92	13
SAOUHSC_01147-murD	127	21
SAOUHSC_01148-div1B	109	11
SAOUHSC_01149	110	5
SAOUHSC_01150-ftsZ	79	5
SAOUHSC_01158	40	31
SAOUHSC_01159-ileS	223	168
SAOUHSC_01163	81	22
SAOUHSC_01166-pyrB	78	26
SAOUHSC_01168-pyrC	97	47
SAOUHSC_01169	89	23
SAOUHSC_01170-carB	253	54
SAOUHSC_01171	54	5
SAOUHSC_01172-pyrE	56	22
SAOUHSC_01178	91	65
SAOUHSC_01179	178	102
SAOUHSC_01183	76	2
SAOUHSC_01188	77	47
SAOUHSC_01189	53	1
SAOUHSC_01190	51	20
SAOUHSC_01194	155	41
SAOUHSC_01197	85	4
SAOUHSC_01198	65	5
SAOUHSC_01199	56	5
SAOUHSC_01200	13	6
SAOUHSC_01201-acpP	16	0
SAOUHSC_01205	90	9
SAOUHSC_01207	103	11
SAOUHSC_01209-rimM	44	6
SAOUHSC_01210-trmD	50	63
SAOUHSC_01211-rplS	32	3
SAOUHSC_01216-sucC	84	185
SAOUHSC_01218	59	57
SAOUHSC_01222	149	33
SAOUHSC_01228-codY	74	19
SAOUHSC_01230	5	8
SAOUHSC_01234-tsf	56	2
SAOUHSC_01235-pyrH	60	3
SAOUHSC_01236-frr	35	1
SAOUHSC_01238	77	27
SAOUHSC_01239	114	18
SAOUHSC_01240	135	11
SAOUHSC_01241-polC	343	45
SAOUHSC_01243-nusA	84	7
SAOUHSC_01244	18	2
SAOUHSC_01245	25	0
SAOUHSC_01246-infB	146	12
SAOUHSC_01249	80	26
SAOUHSC_01250-rpsO	26	16
SAOUHSC_01252	148	25
SAOUHSC_01259	41	31
SAOUHSC_01260	62	1
SAOUHSC_01262-recA	83	14
SAOUHSC_01265	64	28
SAOUHSC_01267	76	73
SAOUHSC_01287	113	11
SAOUHSC_01337	148	6
SAOUHSC_01351	156	123
SAOUHSC_01352	224	316
SAOUHSC_01373	109	5
SAOUHSC_01374	112	6
SAOUHSC_01424-murG	107	12
SAOUHSC_01434	38	1
SAOUHSC_01467	185	22
SAOUHSC_01470	61	24
SAOUHSC_01473	92	62
SAOUHSC_01474	110	1083
SAOUHSC_01481	92	47
SAOUHSC_01482-aroB	104	18
SAOUHSC_01483-aroF	99	41
SAOUHSC_01487-ubiE	41	3
SAOUHSC_01488	55	20
SAOUHSC_01491-gpsA	80	59
SAOUHSC_01492-engA	100	7
SAOUHSC_01496-cmk	51	10
SAOUHSC_01501	82	8
SAOUHSC_01591	78	61
SAOUHSC_01592-fur	30	57
SAOUHSC_01598	75	13
SAOUHSC_01599	127	13
SAOUHSC_01612-bkdA2	77	10
SAOUHSC_01613-bkdA1	71	12
SAOUHSC_01614	110	30
SAOUHSC_01619	14	4
SAOUHSC_01623	102	11
SAOUHSC_01624	27	7
SAOUHSC_01635	54	248
SAOUHSC_01659	120	26
SAOUHSC_01661	54	9
SAOUHSC_01662	75	4
SAOUHSC_01663	141	19
SAOUHSC_01666	97	5
SAOUHSC_01668-era	76	22
SAOUHSC_01670	31	10
SAOUHSC_01672	43	2
SAOUHSC_01690-holA	90	37
SAOUHSC_01697	48	1
SAOUHSC_01698	28	3
SAOUHSC_01699-aroE	81	215
SAOUHSC_01700	90	4
SAOUHSC_01701	54	2
SAOUHSC_01720	39	7
SAOUHSC_01721	23	0
SAOUHSC_01722-alaS	188	16
SAOUHSC_01727	81	12
SAOUHSC_01738-hisS	114	139
SAOUHSC_01741	38	31
SAOUHSC_01746	202	22
SAOUHSC_01750-ruvB	81	102
SAOUHSC_01753-obgE	104	5
SAOUHSC_01756	26	1
SAOUHSC_01757-rplU	24	2
SAOUHSC_01766	117	9
SAOUHSC_01767-valS	221	18
SAOUHSC_01772	71	3
SAOUHSC_01773	53	3
SAOUHSC_01774-hemC	84	15
SAOUHSC_01776-hemA	105	11
SAOUHSC_01778-clpX	91	22
SAOUHSC_01782	53	11
SAOUHSC_01783	12	64
SAOUHSC_01784-rplT	25	3
SAOUHSC_01785-rpmI	15	1
SAOUHSC_01786-infC	29	1
SAOUHSC_01787	136	6
SAOUHSC_01789	17	3
SAOUHSC_01791	68	4
SAOUHSC_01792	105	5
SAOUHSC_01793-nrdR	29	24
SAOUHSC_01807	71	1
SAOUHSC_01809	64	10
SAOUHSC_01811	265	16
SAOUHSC_01829-rpsD	47	6
SAOUHSC_01839	103	5
SAOUHSC_01856-murC	117	5
SAOUHSC_01859	77	37
SAOUHSC_01866	59	11
SAOUHSC_01871	195	32
SAOUHSC_01875-leuS	200	31
SAOUHSC_01915-menC	67	272
SAOUHSC_01916	111	9
SAOUHSC_01961-hemH	86	8
SAOUHSC_01962-hemE	83	38
SAOUHSC_01973	77	22
SAOUHSC_02106	72	4
SAOUHSC_02107	111	5
SAOUHSC_02114	85	45
SAOUHSC_02116-gatB	111	6
SAOUHSC_02117-gatA	111	8
SAOUHSC_02118-gatC	17	0
SAOUHSC_02122	170	24
SAOUHSC_02123	170	339
SAOUHSC_02133	127	10
SAOUHSC_02140	69	3
SAOUHSC_02143	83	111
SAOUHSC_02151	81	100
SAOUHSC_02152	84	26
SAOUHSC_02255-groES	20	1
SAOUHSC_02277-gcp	76	4
SAOUHSC_02278	34	112
SAOUHSC_02279	59	5
SAOUHSC_02280	36	1
SAOUHSC_02318-ddl	91	53
SAOUHSC_02336-fabZ	43	3
SAOUHSC_02357	99	10
SAOUHSC_02359-prfA	79	11
SAOUHSC_02368-pyrG	137	18
SAOUHSC_02399	139	6
SAOUHSC_02407	75	3
SAOUHSC_02478-rplM	34	0
SAOUHSC_02482-cbiO	67	40
SAOUHSC_02485	75	6
SAOUHSC_02486	24	0
SAOUHSC_02487-rpsM	32	3
SAOUHSC_02488-rpmJ	9	2
SAOUHSC_02489-infA	22	0
SAOUHSC_02490-adk	46	1
SAOUHSC_02491-secY	124	8
SAOUHSC_02492-rplO	32	0
SAOUHSC_02493-rpmD	16	0
SAOUHSC_02494-rpsE	31	1
SAOUHSC_02495-rplR	30	0
SAOUHSC_02496-rplF	40	1
SAOUHSC_02498-rpsH	32	2
SAOUHSC_02499-rpsN	14	0
SAOUHSC_02500-rplE	46	14
SAOUHSC_02501-rplX	23	0
SAOUHSC_02502-rplN	23	1
SAOUHSC_02503-rpsQ	22	0
SAOUHSC_02504	14	0
SAOUHSC_02505-rplP	29	0
SAOUHSC_02506-rpsC	46	0
SAOUHSC_02507-rplV	29	0
SAOUHSC_02508-rpsS	21	6
SAOUHSC_02509-rplB	59	3
SAOUHSC_02510-rplW	19	0
SAOUHSC_02511-rplD	48	2
SAOUHSC_02512a	47	5
SAOUHSC_02512-rplC	17	0
SAOUHSC_02527	97	12
SAOUHSC_02612	63	5
SAOUHSC_02623	69	24
SAOUHSC_02793-pgcA	151	82
SAOUHSC_03052	159	90
SAOUHSC_03053-trmE	122	109
SAOUHSC_03054-rnpA	38	2
SAOUHSC_03055-rpmH	12	0
SAOUHSC_A01514	22	5

## Sheet: domain essential
Gene Locus	# TA sites	# reads
SAOUHSC_00002	88	9
SAOUHSC_00004-recF	95	169
SAOUHSC_00020	58	2
SAOUHSC_00070	68	3824
SAOUHSC_00071	84	2800
SAOUHSC_00093	43	2124
SAOUHSC_00223-tarKp	99	8
SAOUHSC_00225-ispD	68	24
SAOUHSC_00227	150	171
SAOUHSC_00300	149	1938
SAOUHSC_00336	84	6
SAOUHSC_00345	15	3
SAOUHSC_00346-ychF	95	414
SAOUHSC_00348-rpsF	23	1
SAOUHSC_00402	71	1304
SAOUHSC_00412	127	4
SAOUHSC_00414	31	23
SAOUHSC_00440	6	149
SAOUHSC_00475	45	2
SAOUHSC_00480	90	1908
SAOUHSC_00489	62	7
SAOUHSC_00492	9	8
SAOUHSC_00509-gltX	105	6
SAOUHSC_00516-secE	18	1
SAOUHSC_00526	20	0
SAOUHSC_00536-ilvE	96	43
SAOUHSC_00549	70	5
SAOUHSC_00550	50	596
SAOUHSC_00573	64	11
SAOUHSC_00577	69	9
SAOUHSC_00640-tarA	66	5
SAOUHSC_00642-tarG	81	9
SAOUHSC_00659	43	33
SAOUHSC_00673	226	6455
SAOUHSC_00728-ltaS	181	16
SAOUHSC_00741-nrdI	29	0
SAOUHSC_00762-tarO	100	4
SAOUHSC_00781	91	39
SAOUHSC_00789	60	68
SAOUHSC_00790-clpP	44	3
SAOUHSC_00802	59	502
SAOUHSC_00803	188	499
SAOUHSC_00806	41	1562
SAOUHSC_00818	58	1464
SAOUHSC_00847	62	4
SAOUHSC_00867	14	53
SAOUHSC_00878	87	130
SAOUHSC_00883	38	14
SAOUHSC_00897	83	975
SAOUHSC_00902	49	1122
SAOUHSC_00920	75	9
SAOUHSC_00934-spxA	36	4
SAOUHSC_00954	113	12
SAOUHSC_00957	68	16
SAOUHSC_00962	17	357
SAOUHSC_00972	39	1001
SAOUHSC_00999	23	100
SAOUHSC_01001	173	257
SAOUHSC_01007	70	896
SAOUHSC_01009	86	278
SAOUHSC_01015	81	282
SAOUHSC_01028	19	1
SAOUHSC_01029	144	545
SAOUHSC_01037	17	233
SAOUHSC_01038-def	42	12
SAOUHSC_01065	103	432
SAOUHSC_01066	93	113
SAOUHSC_01067	49	601
SAOUHSC_01081	79	1581
SAOUHSC_01085	66	644
SAOUHSC_01099	192	1067
SAOUHSC_01100	23	0
SAOUHSC_01106	68	2
SAOUHSC_01122	18	188
SAOUHSC_01162-lspA	58	237
SAOUHSC_01176-gmk	57	34
SAOUHSC_01203-rnc	57	117
SAOUHSC_01204	282	172
SAOUHSC_01206	32	197
SAOUHSC_01208-rpsP	20	1
SAOUHSC_01214-rbgA	74	5
SAOUHSC_01219	105	1460
SAOUHSC_01224	68	34
SAOUHSC_01226-hslU	101	399
SAOUHSC_01233	13	5
SAOUHSC_01237	78	7
SAOUHSC_01242	37	35
SAOUHSC_01247-rbfA	32	47
SAOUHSC_01251	150	580
SAOUHSC_01263	106	13
SAOUHSC_01266	152	325
SAOUHSC_01285	25	3
SAOUHSC_01289	26	163
SAOUHSC_01333	51	66
SAOUHSC_01338	21	1
SAOUHSC_01350	60	6
SAOUHSC_01425	41	438
SAOUHSC_01435-thyA	72	12
SAOUHSC_01462-gpsB	30	899
SAOUHSC_01466-recU	67	19
SAOUHSC_01477	51	14
SAOUHSC_01486	68	1
SAOUHSC_01490	17	0
SAOUHSC_01575	59	117
SAOUHSC_01605	108	27
SAOUHSC_01611	110	13
SAOUHSC_01615	141	1052
SAOUHSC_01618-ispA	78	27
SAOUHSC_01621-nusB	36	66
SAOUHSC_01622	36	175
SAOUHSC_01625	43	35
SAOUHSC_01636	17	336
SAOUHSC_01667-recO	68	19
SAOUHSC_01671	41	165
SAOUHSC_01678-rpsU	15	0
SAOUHSC_01684-grpE	38	146
SAOUHSC_01688	157	238
SAOUHSC_01702	55	75
SAOUHSC_01714-greA	29	18
SAOUHSC_01719	21	15
SAOUHSC_01723	208	1254
SAOUHSC_01726	82	2
SAOUHSC_01737-aspS	127	13
SAOUHSC_01739	77	242
SAOUHSC_01742	178	179
SAOUHSC_01751-ruvA	51	104
SAOUHSC_01755-rpmA	22	1
SAOUHSC_01758-mreD	68	2445
SAOUHSC_01768	50	730
SAOUHSC_01775	96	438
SAOUHSC_01777-engB	59	3
SAOUHSC_01779-tig	91	141
SAOUHSC_01788-thrS	149	14
SAOUHSC_01795-coaE	52	24
SAOUHSC_01806	143	85
SAOUHSC_01808	72	4
SAOUHSC_01810	112	1950
SAOUHSC_01812	71	111
SAOUHSC_01820	98	15
SAOUHSC_01827-ezrA	136	248
SAOUHSC_01837	58	6
SAOUHSC_01840	92	3264
SAOUHSC_01852-aroA	89	25
SAOUHSC_01867	76	1540
SAOUHSC_01874	27	289
SAOUHSC_01895-lytD	74	59
SAOUHSC_01908	75	46
SAOUHSC_01909	78	5
SAOUHSC_01910	120	500
SAOUHSC_01944	55	469
SAOUHSC_01954	88	1225
SAOUHSC_01960-hemY	119	23
SAOUHSC_01963	12	15
SAOUHSC_01974	230	1060
SAOUHSC_01975-sbcD	108	491
SAOUHSC_02102	55	1
SAOUHSC_02124	65	4500
SAOUHSC_02127	116	2514
SAOUHSC_02132-nadE	67	4
SAOUHSC_02235	77	757
SAOUHSC_02254-groEL	114	13
SAOUHSC_02306-acpS	27	1
SAOUHSC_02307	46	71
SAOUHSC_02316	111	143
SAOUHSC_02317	127	8
SAOUHSC_02327	69	2
SAOUHSC_02337-murA	106	587
SAOUHSC_02341-F-type	113	417
SAOUHSC_02343-F-type	75	160
SAOUHSC_02360	54	162
SAOUHSC_02361-rpmE2	14	1
SAOUHSC_02366	61	23
SAOUHSC_02369	33	852
SAOUHSC_02371	67	9
SAOUHSC_02405-glmM	104	8
SAOUHSC_02462	10	715
SAOUHSC_02472	129	1598
SAOUHSC_02477-rpsI	32	11
SAOUHSC_02480-truA	61	1420
SAOUHSC_02484-rplQ	29	2
SAOUHSC_02524	35	46
SAOUHSC_02709	85	1213
SAOUHSC_02801-gtaB	57	21
SAOUHSC_02859	94	22
SAOUHSC_02860	86	1
SAOUHSC_02909	81	26
SAOUHSC_03049	49	6
SAOUHSC_A00526	35	249
SAOUHSC_A02169	19	814
SAOUHSC_A02811	17	127

## Sheet: nonessential
Gene Locus	# TA sites	# reads
SAOUHSC_00003	16	8
SAOUHSC_00007	56	1149
SAOUHSC_00008	118	1406
SAOUHSC_00010	64	1504
SAOUHSC_00012	34	568
SAOUHSC_00013	78	1287
SAOUHSC_00014	95	3438
SAOUHSC_00019	110	2307
SAOUHSC_00022-yycH	99	589
SAOUHSC_00023-yycI	69	952
SAOUHSC_00024	68	703
SAOUHSC_00025	168	3038
SAOUHSC_00026	27	123
SAOUHSC_00027	8	32
SAOUHSC_00028	17	708
SAOUHSC_00029	4	350
SAOUHSC_00030	207	8932
SAOUHSC_00031	26	201
SAOUHSC_00032	16	216
SAOUHSC_00033	94	3037
SAOUHSC_00034	22	136
SAOUHSC_00035	96	2015
SAOUHSC_00036	117	6653
SAOUHSC_00037	127	3341
SAOUHSC_00038	9	3
SAOUHSC_00039	59	1297
SAOUHSC_00040	26	557
SAOUHSC_00041	28	713
SAOUHSC_00042	140	3026
SAOUHSC_00043	44	1186
SAOUHSC_00044	96	2047
SAOUHSC_00045	59	1413
SAOUHSC_00046	90	3770
SAOUHSC_00047	66	2147
SAOUHSC_00049	272	6733
SAOUHSC_00050	43	1218
SAOUHSC_00051	86	2958
SAOUHSC_00052	78	1760
SAOUHSC_00053	75	2178
SAOUHSC_00054	69	2525
SAOUHSC_00055	75	2952
SAOUHSC_00056	168	6310
SAOUHSC_00057	76	3004
SAOUHSC_00058	122	1998
SAOUHSC_00060	133	1796
SAOUHSC_00061	140	3544
SAOUHSC_00062	97	2662
SAOUHSC_00064	156	8202
SAOUHSC_00065	55	2510
SAOUHSC_00067	136	2147
SAOUHSC_00069	82	1546
SAOUHSC_00072	84	1725
SAOUHSC_00074	79	1531
SAOUHSC_00075	59	1277
SAOUHSC_00076	71	747
SAOUHSC_00077	139	3688
SAOUHSC_00078	102	2738
SAOUHSC_00079	138	5344
SAOUHSC_00080	140	2473
SAOUHSC_00081	54	963
SAOUHSC_00082	81	3103
SAOUHSC_00083	54	1536
SAOUHSC_00084	38	237
SAOUHSC_00085	68	2068
SAOUHSC_00086	44	468
SAOUHSC_00087	14	42
SAOUHSC_00088	96	2734
SAOUHSC_00089	63	1827
SAOUHSC_00090	101	2959
SAOUHSC_00091	140	4650
SAOUHSC_00092	158	7017
SAOUHSC_00094	44	859
SAOUHSC_00096	56	1046
SAOUHSC_00097	47	2127
SAOUHSC_00099	151	8313
SAOUHSC_00100	34	341
SAOUHSC_00101	99	1578
SAOUHSC_00102	77	2504
SAOUHSC_00103	76	2402
SAOUHSC_00104	66	1497
SAOUHSC_00105	75	1484
SAOUHSC_00106	105	2886
SAOUHSC_00107	126	4528
SAOUHSC_00108	23	963
SAOUHSC_00109	45	643
SAOUHSC_00111	34	372
SAOUHSC_00112	29	245
SAOUHSC_00113	189	3468
SAOUHSC_00114	65	1538
SAOUHSC_00115	60	818
SAOUHSC_00116	67	1661
SAOUHSC_00117	146	3213
SAOUHSC_00118	81	1273
SAOUHSC_00119	103	2722
SAOUHSC_00120	91	1854
SAOUHSC_00121	53	1788
SAOUHSC_00122	110	2375
SAOUHSC_00123	150	6646
SAOUHSC_00124	156	7148
SAOUHSC_00125	99	3230
SAOUHSC_00126	54	3254
SAOUHSC_00127	72	2448
SAOUHSC_00128	94	3618
SAOUHSC_00129	80	2046
SAOUHSC_00130	30	849
SAOUHSC_00131	40	481
SAOUHSC_00132	110	1752
SAOUHSC_00133	81	1165
SAOUHSC_00134	15	343
SAOUHSC_00135	39	1979
SAOUHSC_00136	56	690
SAOUHSC_00137	72	888
SAOUHSC_00138	67	1384
SAOUHSC_00139	71	1539
SAOUHSC_00141	32	1619
SAOUHSC_00142	80	930
SAOUHSC_00143	135	3354
SAOUHSC_00144	595	15450
SAOUHSC_00145	53	2780
SAOUHSC_00146	37	468
SAOUHSC_00147	64	1784
SAOUHSC_00148-argJ	88	2679
SAOUHSC_00149-argC	85	3888
SAOUHSC_00150	83	1781
SAOUHSC_00151	126	1180
SAOUHSC_00152	36	628
SAOUHSC_00153	131	5641
SAOUHSC_00154	11	91
SAOUHSC_00155	160	3977
SAOUHSC_00156	74	902
SAOUHSC_00157-murQ	65	1657
SAOUHSC_00158	138	3730
SAOUHSC_00160	66	1124
SAOUHSC_00161	35	1856
SAOUHSC_00162	247	4560
SAOUHSC_00163	80	1527
SAOUHSC_00164	94	2367
SAOUHSC_00166	121	3638
SAOUHSC_00167	117	2813
SAOUHSC_00168	139	4320
SAOUHSC_00169	124	3184
SAOUHSC_00170	148	4158
SAOUHSC_00171	156	4185
SAOUHSC_00172	67	714
SAOUHSC_00173	50	1248
SAOUHSC_00174	49	1029
SAOUHSC_00175	83	2372
SAOUHSC_00176	107	1773
SAOUHSC_00177	112	1617
SAOUHSC_00178	79	1591
SAOUHSC_00179	58	1263
SAOUHSC_00180	72	1570
SAOUHSC_00181	83	1769
SAOUHSC_00182	75	5135
SAOUHSC_00183-uhpT	117	2814
SAOUHSC_00184	68	897
SAOUHSC_00185	145	4961
SAOUHSC_00186	75	965
SAOUHSC_00187	183	2112
SAOUHSC_00188	58	1350
SAOUHSC_00189	25	2012
SAOUHSC_00190	173	3807
SAOUHSC_00191	33	826
SAOUHSC_00192	159	4208
SAOUHSC_00193	9	43
SAOUHSC_00195	74	2305
SAOUHSC_00196	173	3723
SAOUHSC_00197	97	1121
SAOUHSC_00198	119	2153
SAOUHSC_00199	118	1829
SAOUHSC_00200	93	2779
SAOUHSC_00201	133	3241
SAOUHSC_00202	32	334
SAOUHSC_00203	23	252
SAOUHSC_00204	90	1326
SAOUHSC_00205	6	41
SAOUHSC_00206	53	347
SAOUHSC_00208	10	164
SAOUHSC_00209	112	1869
SAOUHSC_00211	65	1153
SAOUHSC_00212	8	709
SAOUHSC_00213	156	2665
SAOUHSC_00214	29	1411
SAOUHSC_00215	26	284
SAOUHSC_00216	104	1990
SAOUHSC_00217	73	1056
SAOUHSC_00218	11	221
SAOUHSC_00219	75	2161
SAOUHSC_00220-tarF	62	1829
SAOUHSC_00221-tarIp	98	7402
SAOUHSC_00222-tarJp	139	4264
SAOUHSC_00228-tarS	149	4055
SAOUHSC_00229	59	1778
SAOUHSC_00230	137	3480
SAOUHSC_00231	59	2246
SAOUHSC_00232	41	167
SAOUHSC_00233	69	379
SAOUHSC_00234	61	2975
SAOUHSC_00235	59	1611
SAOUHSC_00236	100	1641
SAOUHSC_00237	61	1407
SAOUHSC_00238	17	443
SAOUHSC_00239	68	3104
SAOUHSC_00240	32	388
SAOUHSC_00241	69	1120
SAOUHSC_00242	78	1385
SAOUHSC_00243	23	666
SAOUHSC_00244	36	664
SAOUHSC_00246	111	2799
SAOUHSC_00247	81	2922
SAOUHSC_00248	78	2844
SAOUHSC_00249	57	1428
SAOUHSC_00250	94	3315
SAOUHSC_00251	117	5822
SAOUHSC_00253	131	4781
SAOUHSC_00254	78	2475
SAOUHSC_00255	71	2567
SAOUHSC_00256	60	2381
SAOUHSC_00257	13	31
SAOUHSC_00258	251	4823
SAOUHSC_00259	30	191
SAOUHSC_00260	22	150
SAOUHSC_00261	120	3187
SAOUHSC_00262	345	10894
SAOUHSC_00264	30	479
SAOUHSC_00265	22	155
SAOUHSC_00266	60	1872
SAOUHSC_00267	22	746
SAOUHSC_00268	134	3360
SAOUHSC_00269	54	3156
SAOUHSC_00270	81	4438
SAOUHSC_00271	77	3006
SAOUHSC_00272	26	124
SAOUHSC_00274	45	3038
SAOUHSC_00275	54	4365
SAOUHSC_00276	48	2258
SAOUHSC_00277	48	5778
SAOUHSC_00278	43	2158
SAOUHSC_00279	41	763
SAOUHSC_00280	40	1667
SAOUHSC_00281	88	2631
SAOUHSC_00282	116	2765
SAOUHSC_00284	78	2814
SAOUHSC_00285	86	1472
SAOUHSC_00287	57	1307
SAOUHSC_00289	19	525
SAOUHSC_00290	89	2375
SAOUHSC_00291	94	1874
SAOUHSC_00292	61	1158
SAOUHSC_00293	116	2970
SAOUHSC_00294	136	4461
SAOUHSC_00295	59	2412
SAOUHSC_00296	66	1539
SAOUHSC_00297	70	2454
SAOUHSC_00298	48	2179
SAOUHSC_00299	113	5691
SAOUHSC_00301	68	2316
SAOUHSC_00302	75	777
SAOUHSC_00303	9	284
SAOUHSC_00304	81	1895
SAOUHSC_00305	20	149
SAOUHSC_00306	59	3272
SAOUHSC_00307	67	2135
SAOUHSC_00308	84	2182
SAOUHSC_00309	61	793
SAOUHSC_00310-ulaA	112	2065
SAOUHSC_00311	24	395
SAOUHSC_00312	31	470
SAOUHSC_00313	158	7211
SAOUHSC_00314	32	242
SAOUHSC_00315	132	3091
SAOUHSC_00316	40	341
SAOUHSC_00317	117	3567
SAOUHSC_00318	75	1709
SAOUHSC_00319	72	857
SAOUHSC_00320	37	2024
SAOUHSC_00322	101	4616
SAOUHSC_00323	35	807
SAOUHSC_00324	41	561
SAOUHSC_00325	64	1605
SAOUHSC_00326	95	1055
SAOUHSC_00327	147	3922
SAOUHSC_00328	56	2689
SAOUHSC_00329	16	65
SAOUHSC_00330	25	1389
SAOUHSC_00331	11	14
SAOUHSC_00332	74	3839
SAOUHSC_00333	72	4074
SAOUHSC_00334	70	3550
SAOUHSC_00335	114	5023
SAOUHSC_00337	50	370
SAOUHSC_00338	173	5555
SAOUHSC_00339	138	3747
SAOUHSC_00340	76	1792
SAOUHSC_00341	88	3032
SAOUHSC_00342	60	1576
SAOUHSC_00344	90	2439
SAOUHSC_00347	17	81
SAOUHSC_00351	97	2918
SAOUHSC_00352	35	1639
SAOUHSC_00353	17	86
SAOUHSC_00354	61	1055
SAOUHSC_00355	35	1597
SAOUHSC_00356	38	260
SAOUHSC_00357	24	173
SAOUHSC_00358	25	265
SAOUHSC_00359	38	1092
SAOUHSC_00360	37	1414
SAOUHSC_00362	57	1632
SAOUHSC_00363	32	2014
SAOUHSC_00364	97	691
SAOUHSC_00365	39	589
SAOUHSC_00366	50	1104
SAOUHSC_00367	96	2413
SAOUHSC_00368	7	79
SAOUHSC_00369	49	731
SAOUHSC_00370	57	1339
SAOUHSC_00371	36	1195
SAOUHSC_00372	35	165
SAOUHSC_00373	124	521
SAOUHSC_00376	64	1828
SAOUHSC_00377	76	4275
SAOUHSC_00378	24	153
SAOUHSC_00381	37	1214
SAOUHSC_00381a	10	89
SAOUHSC_00382	68	2293
SAOUHSC_00383	59	2382
SAOUHSC_00384	75	1875
SAOUHSC_00386	79	1284
SAOUHSC_00387	9	137
SAOUHSC_00389	68	1816
SAOUHSC_00390	67	1085
SAOUHSC_00391	63	1211
SAOUHSC_00392	64	1400
SAOUHSC_00393	65	1334
SAOUHSC_00394	66	1701
SAOUHSC_00395	62	1429
SAOUHSC_00396	5	19
SAOUHSC_00397	102	3670
SAOUHSC_00398	118	2717
SAOUHSC_00399	72	1925
SAOUHSC_00400	124	3312
SAOUHSC_00401	25	576
SAOUHSC_00404	64	1297
SAOUHSC_00405	74	2317
SAOUHSC_00406	116	1839
SAOUHSC_00407	28	725
SAOUHSC_00408	26	1446
SAOUHSC_00409	29	1477
SAOUHSC_00410	81	1320
SAOUHSC_00411	10	501
SAOUHSC_00415	57	3154
SAOUHSC_00416	62	1361
SAOUHSC_00417	57	1678
SAOUHSC_00418	8	243
SAOUHSC_00420	128	118
SAOUHSC_00421	68	2122
SAOUHSC_00422	87	3091
SAOUHSC_00423	73	1408
SAOUHSC_00424	68	1938
SAOUHSC_00426	68	697
SAOUHSC_00427-sle1	99	2705
SAOUHSC_00428	27	155
SAOUHSC_00429	31	433
SAOUHSC_00430	37	989
SAOUHSC_00431	70	1591
SAOUHSC_00433	107	3156
SAOUHSC_00434	86	2210
SAOUHSC_00435	333	6179
SAOUHSC_00436-gltD	112	2690
SAOUHSC_00437	110	2737
SAOUHSC_00438	121	703
SAOUHSC_00439	50	636
SAOUHSC_00441	43	2587
SAOUHSC_00446	9	232
SAOUHSC_00450	110	900
SAOUHSC_00452	24	764
SAOUHSC_00455	76	2971
SAOUHSC_00456	21	418
SAOUHSC_00457	55	894
SAOUHSC_00458	24	290
SAOUHSC_00459	72	1078
SAOUHSC_00462	53	296
SAOUHSC_00463	42	437
SAOUHSC_00464-ksgA	75	503
SAOUHSC_00465	15	135
SAOUHSC_00466-ipk	70	3871
SAOUHSC_00467	71	1950
SAOUHSC_00468	23	191
SAOUHSC_00469	19	286
SAOUHSC_00470	12	219
SAOUHSC_00473	4	23
SAOUHSC_00474	48	222
SAOUHSC_00477	264	1356
SAOUHSC_00479	160	1485
SAOUHSC_00483	29	45
SAOUHSC_00487-hslO	57	1313
SAOUHSC_00488	74	735
SAOUHSC_00497	129	1801
SAOUHSC_00499	66	209
SAOUHSC_00500	61	1181
SAOUHSC_00501	112	1872
SAOUHSC_00502	39	350
SAOUHSC_00503	25	150
SAOUHSC_00504-yakI	88	4266
SAOUHSC_00505-clpC	193	2485
SAOUHSC_00507	99	2214
SAOUHSC_00508	106	3621
SAOUHSC_00512	44	537
SAOUHSC_00513	59	814
SAOUHSC_00514	40	1448
SAOUHSC_00515	54	1743
SAOUHSC_00517	39	199
SAOUHSC_00523	43	550
SAOUHSC_00531	94	793
SAOUHSC_00532	98	934
SAOUHSC_00533	71	1893
SAOUHSC_00534	161	2837
SAOUHSC_00535	86	731
SAOUHSC_00537	17	553
SAOUHSC_00538	59	730
SAOUHSC_00539	53	919
SAOUHSC_00540	64	1643
SAOUHSC_00541	40	105
SAOUHSC_00542	71	773
SAOUHSC_00543	48	380
SAOUHSC_00544	230	5242
SAOUHSC_00545	337	7632
SAOUHSC_00547	124	2745
SAOUHSC_00548	145	2986
SAOUHSC_00551	27	239
SAOUHSC_00552	62	1681
SAOUHSC_00553	55	979
SAOUHSC_00554	34	1154
SAOUHSC_00555	50	2453
SAOUHSC_00556	133	4870
SAOUHSC_00557	120	2512
SAOUHSC_00558	78	1217
SAOUHSC_00559	34	2736
SAOUHSC_00560	22	664
SAOUHSC_00561	15	307
SAOUHSC_00562	64	1117
SAOUHSC_00564	54	1195
SAOUHSC_00565	26	2920
SAOUHSC_00567	37	754
SAOUHSC_00569	134	3106
SAOUHSC_00571	43	563
SAOUHSC_00572	52	744
SAOUHSC_00580	18	448
SAOUHSC_00581	132	2919
SAOUHSC_00582	30	728
SAOUHSC_00583	6	80
SAOUHSC_00584	111	1253
SAOUHSC_00585	75	1819
SAOUHSC_00586	79	3286
SAOUHSC_00587	53	955
SAOUHSC_00588	74	2453
SAOUHSC_00589	15	515
SAOUHSC_00591	71	1382
SAOUHSC_00592	74	2157
SAOUHSC_00593	70	1173
SAOUHSC_00596	63	1457
SAOUHSC_00598	65	2211
SAOUHSC_00599	70	990
SAOUHSC_00600	17	359
SAOUHSC_00602	75	1261
SAOUHSC_00603	72	1109
SAOUHSC_00604	43	428
SAOUHSC_00605	47	1033
SAOUHSC_00606	112	1110
SAOUHSC_00607	43	324
SAOUHSC_00608-adhA	79	905
SAOUHSC_00609	10	262
SAOUHSC_00612	64	1769
SAOUHSC_00613	71	2363
SAOUHSC_00614	105	2628
SAOUHSC_00615	64	2478
SAOUHSC_00616	66	1095
SAOUHSC_00617	51	494
SAOUHSC_00618	84	888
SAOUHSC_00619	77	2098
SAOUHSC_00620	29	356
SAOUHSC_00621	89	1427
SAOUHSC_00622	32	593
SAOUHSC_00624	58	3584
SAOUHSC_00625	240	7543
SAOUHSC_00626	36	1849
SAOUHSC_00627	41	2414
SAOUHSC_00628	153	2551
SAOUHSC_00629	56	1652
SAOUHSC_00632	39	390
SAOUHSC_00633	188	4184
SAOUHSC_00634	82	453
SAOUHSC_00636	96	385
SAOUHSC_00637	67	394
SAOUHSC_00638	62	620
SAOUHSC_00639	84	2289
SAOUHSC_00644-tarX	102	2366
SAOUHSC_00646-pbp4	120	3175
SAOUHSC_00647	153	2113
SAOUHSC_00648	110	1550
SAOUHSC_00650	9	75
SAOUHSC_00651	75	3634
SAOUHSC_00652	59	452
SAOUHSC_00653	102	3265
SAOUHSC_00654	99	3436
SAOUHSC_00655	82	1276
SAOUHSC_00656	41	871
SAOUHSC_00658	24	216
SAOUHSC_00660	128	4005
SAOUHSC_00661	93	2568
SAOUHSC_00662	55	1071
SAOUHSC_00663	41	583
SAOUHSC_00664	80	4042
SAOUHSC_00665-graR	54	520
SAOUHSC_00666-graS	95	2271
SAOUHSC_00667-vraF	72	4632
SAOUHSC_00668-vraG	206	5417
SAOUHSC_00669	50	1006
SAOUHSC_00670	74	346
SAOUHSC_00671	61	1624
SAOUHSC_00672	75	503
SAOUHSC_00674	49	688
SAOUHSC_00675	46	800
SAOUHSC_00676	37	780
SAOUHSC_00677	11	61
SAOUHSC_00678	65	1995
SAOUHSC_00679	65	1286
SAOUHSC_00680	7	44
SAOUHSC_00681	124	3504
SAOUHSC_00682	53	2084
SAOUHSC_00683	70	3103
SAOUHSC_00684	47	2014
SAOUHSC_00685	25	168
SAOUHSC_00686	29	276
SAOUHSC_00687	47	578
SAOUHSC_00688	43	843
SAOUHSC_00689	33	1419
SAOUHSC_00690	51	1200
SAOUHSC_00691	81	1958
SAOUHSC_00692	152	3800
SAOUHSC_00693	159	1893
SAOUHSC_00694	38	714
SAOUHSC_00695	77	741
SAOUHSC_00696	66	739
SAOUHSC_00697	33	513
SAOUHSC_00698	145	1346
SAOUHSC_00699	103	1304
SAOUHSC_00700	38	1133
SAOUHSC_00701	62	2656
SAOUHSC_00702	31	1204
SAOUHSC_00703	105	2685
SAOUHSC_00704	45	1279
SAOUHSC_00705	30	145
SAOUHSC_00706	68	913
SAOUHSC_00707	67	1730
SAOUHSC_00708	149	2910
SAOUHSC_00710	91	1273
SAOUHSC_00711	121	2535
SAOUHSC_00712	74	1355
SAOUHSC_00713	94	1837
SAOUHSC_00714	112	4774
SAOUHSC_00715	65	743
SAOUHSC_00716	44	1316
SAOUHSC_00717	35	160
SAOUHSC_00718-718	72	1309
SAOUHSC_00719	58	497
SAOUHSC_00720	31	232
SAOUHSC_00721	53	1176
SAOUHSC_00722	54	1730
SAOUHSC_00723	110	2924
SAOUHSC_00724	51	714
SAOUHSC_00725	24	584
SAOUHSC_00726	67	1654
SAOUHSC_00727	84	1872
SAOUHSC_00729	156	1269
SAOUHSC_00730	164	2043
SAOUHSC_00731	73	1640
SAOUHSC_00732	161	2464
SAOUHSC_00733	95	1332
SAOUHSC_00734	46	710
SAOUHSC_00735	4	61
SAOUHSC_00736	78	5321
SAOUHSC_00737	16	885
SAOUHSC_00738	150	4025
SAOUHSC_00739	43	485
SAOUHSC_00740	73	4410
SAOUHSC_00744	6	168
SAOUHSC_00745	18	9
SAOUHSC_00746	90	1284
SAOUHSC_00747	105	1691
SAOUHSC_00748	71	1366
SAOUHSC_00749	95	1915
SAOUHSC_00751	31	581
SAOUHSC_00753	50	844
SAOUHSC_00754	92	2575
SAOUHSC_00755	24	261
SAOUHSC_00756	85	1324
SAOUHSC_00757	98	1134
SAOUHSC_00758	50	642
SAOUHSC_00759	56	896
SAOUHSC_00760-gdpS	100	830
SAOUHSC_00763	53	422
SAOUHSC_00764	32	627
SAOUHSC_00765	75	1439
SAOUHSC_00766	65	1271
SAOUHSC_00767	46	822
SAOUHSC_00770	11	440
SAOUHSC_00772	12	438
SAOUHSC_00773	70	973
SAOUHSC_00774	56	324
SAOUHSC_00775	27	1894
SAOUHSC_00776	80	1288
SAOUHSC_00779	81	1546
SAOUHSC_00780-uvrA	236	6144
SAOUHSC_00782	93	708
SAOUHSC_00783	51	1264
SAOUHSC_00784	139	867
SAOUHSC_00786	10	105
SAOUHSC_00787	83	856
SAOUHSC_00792	83	1160
SAOUHSC_00793	33	944
SAOUHSC_00794	74	1017
SAOUHSC_00800	44	624
SAOUHSC_00801-secG	24	304
SAOUHSC_00807	9	208
SAOUHSC_00808	60	850
SAOUHSC_00809	18	432
SAOUHSC_00810	56	1125
SAOUHSC_00811	51	3035
SAOUHSC_00812	186	3785
SAOUHSC_00816	90	1541
SAOUHSC_00817	40	678
SAOUHSC_00819	10	3
SAOUHSC_00820	21	254
SAOUHSC_00821	26	602
SAOUHSC_00822	54	777
SAOUHSC_00823	22	226
SAOUHSC_00824	37	320
SAOUHSC_00825	20	1544
SAOUHSC_00826	23	182
SAOUHSC_00827	40	436
SAOUHSC_00828	66	1722
SAOUHSC_00830	42	1004
SAOUHSC_00831	30	1467
SAOUHSC_00833	45	1670
SAOUHSC_00834	28	391
SAOUHSC_00835	38	397
SAOUHSC_00836	29	87
SAOUHSC_00837	14	263
SAOUHSC_00838	72	751
SAOUHSC_00839	8	352
SAOUHSC_00840	34	984
SAOUHSC_00841	27	354
SAOUHSC_00842	71	795
SAOUHSC_00843	64	842
SAOUHSC_00844	76	1411
SAOUHSC_00845	16	130
SAOUHSC_00846	89	1755
SAOUHSC_00852	13	661
SAOUHSC_00853	39	722
SAOUHSC_00854	79	794
SAOUHSC_00855	84	1183
SAOUHSC_00857	5	15
SAOUHSC_00858	67	1510
SAOUHSC_00859	81	1077
SAOUHSC_00860	118	4394
SAOUHSC_00861	74	828
SAOUHSC_00862	37	255
SAOUHSC_00863	27	498
SAOUHSC_00864	48	1055
SAOUHSC_00865	73	2698
SAOUHSC_00866	73	1901
SAOUHSC_00873	17	57
SAOUHSC_00874	37	1101
SAOUHSC_00875	91	1274
SAOUHSC_00876	19	241
SAOUHSC_00877	29	403
SAOUHSC_00879	135	1917
SAOUHSC_00880	131	887
SAOUHSC_00881	34	22
SAOUHSC_00882	93	1619
SAOUHSC_00890	24	209
SAOUHSC_00891	37	596
SAOUHSC_00892	27	290
SAOUHSC_00893	77	973
SAOUHSC_00894-rocD	94	1518
SAOUHSC_00895	99	885
SAOUHSC_00896	6	13
SAOUHSC_00898	113	1411
SAOUHSC_00899	97	1668
SAOUHSC_00901	61	1294
SAOUHSC_00906	77	982
SAOUHSC_00907	32	782
SAOUHSC_00908	101	965
SAOUHSC_00909	66	827
SAOUHSC_00910	20	289
SAOUHSC_00911	207	5354
SAOUHSC_00912	211	4003
SAOUHSC_00913	82	3636
SAOUHSC_00914	114	1966
SAOUHSC_00915	81	1641
SAOUHSC_00916	158	4160
SAOUHSC_00917	45	970
SAOUHSC_00919	16	222
SAOUHSC_00922	42	1370
SAOUHSC_00923	91	1404
SAOUHSC_00924	94	1717
SAOUHSC_00925	74	1366
SAOUHSC_00926	82	568
SAOUHSC_00927	134	2040
SAOUHSC_00928	156	2617
SAOUHSC_00929	86	1137
SAOUHSC_00930	83	2587
SAOUHSC_00931	111	1938
SAOUHSC_00932	90	1601
SAOUHSC_00935	56	929
SAOUHSC_00936	94	1797
SAOUHSC_00937	171	5038
SAOUHSC_00938	75	380
SAOUHSC_00939	22	278
SAOUHSC_00940	54	857
SAOUHSC_00941	35	948
SAOUHSC_00942	49	607
SAOUHSC_00944	87	1829
SAOUHSC_00945	127	2402
SAOUHSC_00946	170	1894
SAOUHSC_00948	116	1629
SAOUHSC_00949	146	2550
SAOUHSC_00950	75	1137
SAOUHSC_00951	38	418
SAOUHSC_00952-ltaA	125	995
SAOUHSC_00955	19	289
SAOUHSC_00956-prfC	110	1178
SAOUHSC_00958	180	2990
SAOUHSC_00959	147	1440
SAOUHSC_00960	130	2651
SAOUHSC_00961	44	575
SAOUHSC_00963	80	925
SAOUHSC_00964	13	6
SAOUHSC_00965-CAAX	78	2593
SAOUHSC_00966	15	402
SAOUHSC_00967	10	2
SAOUHSC_00968	209	4597
SAOUHSC_00969	38	916
SAOUHSC_00970	62	1450
SAOUHSC_00971	33	832
SAOUHSC_00973	153	3874
SAOUHSC_00975	36	1481
SAOUHSC_00976	67	1797
SAOUHSC_00977	13	338
SAOUHSC_00978	31	1795
SAOUHSC_00979	56	1742
SAOUHSC_00984	71	170
SAOUHSC_00986	29	220
SAOUHSC_00987	109	5066
SAOUHSC_00988	77	1082
SAOUHSC_00989	106	1838
SAOUHSC_00991	126	8775
SAOUHSC_00992	34	539
SAOUHSC_00993	7	58
SAOUHSC_00994	351	6861
SAOUHSC_00995	33	1699
SAOUHSC_00996	43	388
SAOUHSC_00997-lcpB	102	743
SAOUHSC_00998	137	3253
SAOUHSC_01003	6	1
SAOUHSC_01005	32	691
SAOUHSC_01008	27	43
SAOUHSC_01010	64	274
SAOUHSC_01011	27	109
SAOUHSC_01012	60	405
SAOUHSC_01013	176	731
SAOUHSC_01014	119	472
SAOUHSC_01016	55	191
SAOUHSC_01017-purH	126	366
SAOUHSC_01018	95	545
SAOUHSC_01019	91	2531
SAOUHSC_01021	103	2879
SAOUHSC_01022	55	1143
SAOUHSC_01023	11	154
SAOUHSC_01024	10	103
SAOUHSC_01025-1025	136	5173
SAOUHSC_01026	102	1133
SAOUHSC_01027	38	299
SAOUHSC_01030	15	67
SAOUHSC_01031	124	1727
SAOUHSC_01032	97	1968
SAOUHSC_01034	51	375
SAOUHSC_01039	58	1165
SAOUHSC_01044	23	239
SAOUHSC_01045	50	2509
SAOUHSC_01046	97	1525
SAOUHSC_01047	97	1349
SAOUHSC_01048	88	710
SAOUHSC_01049	98	1257
SAOUHSC_01050-1050	93	2118
SAOUHSC_01051	42	998
SAOUHSC_01053	137	1656
SAOUHSC_01054	40	338
SAOUHSC_01055	62	526
SAOUHSC_01055a	18	866
SAOUHSC_01058	143	237
SAOUHSC_01060	12	82
SAOUHSC_01061	43	1525
SAOUHSC_01062	18	296
SAOUHSC_01064	288	6828
SAOUHSC_01068	21	435
SAOUHSC_01069	86	2421
SAOUHSC_01070	31	602
SAOUHSC_01071	71	887
SAOUHSC_01072	26	256
SAOUHSC_01073	36	202
SAOUHSC_01074	44	86
SAOUHSC_01076	103	434
SAOUHSC_01079	142	976
SAOUHSC_01082	61	2496
SAOUHSC_01084	90	2093
SAOUHSC_01086	83	2292
SAOUHSC_01087	16	281
SAOUHSC_01088	69	1349
SAOUHSC_01089	28	278
SAOUHSC_01090	9	110
SAOUHSC_01091	58	769
SAOUHSC_01095	72	583
SAOUHSC_01096	24	563
SAOUHSC_01097	49	860
SAOUHSC_01098	151	2024
SAOUHSC_01101	11	201
SAOUHSC_01102-uvrC	149	2165
SAOUHSC_01103	57	484
SAOUHSC_01104-sdhA	132	1061
SAOUHSC_01105-sdhB	57	224
SAOUHSC_01107	46	564
SAOUHSC_01108	41	977
SAOUHSC_01109	17	174
SAOUHSC_01110	26	137
SAOUHSC_01111	9	96
SAOUHSC_01112	32	269
SAOUHSC_01113	57	1050
SAOUHSC_01114	42	509
SAOUHSC_01115	38	1205
SAOUHSC_01118	7	91
SAOUHSC_01119	15	250
SAOUHSC_01120	18	75
SAOUHSC_01121	89	901
SAOUHSC_01123	18	247
SAOUHSC_01124	80	1098
SAOUHSC_01125	75	924
SAOUHSC_01127	67	766
SAOUHSC_01128	74	801
SAOUHSC_01129	71	1711
SAOUHSC_01130	138	1686
SAOUHSC_01131	26	233
SAOUHSC_01133	96	1232
SAOUHSC_01134	15	268
SAOUHSC_01135	13	109
SAOUHSC_01136	11	89
SAOUHSC_01137	57	1367
SAOUHSC_01138	33	1130
SAOUHSC_01139	19	182
SAOUHSC_01141	95	2045
SAOUHSC_01152	62	1411
SAOUHSC_01153	48	196
SAOUHSC_01154-sepF	41	106
SAOUHSC_01155	32	669
SAOUHSC_01156	72	1190
SAOUHSC_01160	79	779
SAOUHSC_01164	48	632
SAOUHSC_01165	125	625
SAOUHSC_01173	22	486
SAOUHSC_01174	34	126
SAOUHSC_01175	145	1239
SAOUHSC_01177-rpoZ	16	65
SAOUHSC_01180	74	1544
SAOUHSC_01181	29	178
SAOUHSC_01182	38	54
SAOUHSC_01184	109	1331
SAOUHSC_01185	74	565
SAOUHSC_01186	66	396
SAOUHSC_01187	165	2476
SAOUHSC_01191-rpmB	17	8
SAOUHSC_01192	40	1383
SAOUHSC_01193	122	1462
SAOUHSC_01196	44	210
SAOUHSC_01213	273	2583
SAOUHSC_01215-rnhB	55	354
SAOUHSC_01220	132	2549
SAOUHSC_01221	82	1432
SAOUHSC_01223-gid	106	1806
SAOUHSC_01225	37	195
SAOUHSC_01248	82	1460
SAOUHSC_01253	184	1905
SAOUHSC_01254	60	655
SAOUHSC_01255	115	1289
SAOUHSC_01256	110	557
SAOUHSC_01257	60	238
SAOUHSC_01258	69	1209
SAOUHSC_01261	107	1434
SAOUHSC_01264	20	377
SAOUHSC_01268	28	202
SAOUHSC_01269	139	2601
SAOUHSC_01270	26	257
SAOUHSC_01271	55	1288
SAOUHSC_01272	223	3414
SAOUHSC_01273-mutL	173	5151
SAOUHSC_01274	57	1311
SAOUHSC_01274-glpK	60	1459
SAOUHSC_01275	97	1248
SAOUHSC_01278	142	533
SAOUHSC_01279	93	2661
SAOUHSC_01280-miaA	79	676
SAOUHSC_01281	15	285
SAOUHSC_01282	37	408
SAOUHSC_01283	104	2269
SAOUHSC_01284	99	1151
SAOUHSC_01288	23	110
SAOUHSC_01290	26	219
SAOUHSC_01291	14	208
SAOUHSC_01292	18	172
SAOUHSC_01293	10	20
SAOUHSC_01294	13	20
SAOUHSC_01295	32	1109
SAOUHSC_01296	56	575
SAOUHSC_01297	33	819
SAOUHSC_01298	10	124
SAOUHSC_01299	8	803
SAOUHSC_01300	34	373
SAOUHSC_01301	10	90
SAOUHSC_01303	49	1805
SAOUHSC_01304	17	113
SAOUHSC_01305	42	664
SAOUHSC_01306	27	649
SAOUHSC_01307	86	2127
SAOUHSC_01310	130	2447
SAOUHSC_01311	85	1855
SAOUHSC_01312	92	1451
SAOUHSC_01313	126	4729
SAOUHSC_01314	52	1666
SAOUHSC_01315	22	430
SAOUHSC_01316	51	1298
SAOUHSC_01317	88	788
SAOUHSC_01318	61	1362
SAOUHSC_01319	131	10621
SAOUHSC_01320	106	1679
SAOUHSC_01321	87	1248
SAOUHSC_01322	77	1861
SAOUHSC_01323	74	1913
SAOUHSC_01324	27	750
SAOUHSC_01325	11	456
SAOUHSC_01326	134	1018
SAOUHSC_01327	109	2761
SAOUHSC_01328-rpmG	18	112
SAOUHSC_01329-rpsN	25	235
SAOUHSC_01330	84	916
SAOUHSC_01331	13	156
SAOUHSC_01332	86	1821
SAOUHSC_01334	22	792
SAOUHSC_01336	19	428
SAOUHSC_01339	10	85
SAOUHSC_01340	38	235
SAOUHSC_01341	107	1292
SAOUHSC_01343	270	4176
SAOUHSC_01346	142	4616
SAOUHSC_01347	224	906
SAOUHSC_01348	39	291
SAOUHSC_01349	19	455
SAOUHSC_01353	13	752
SAOUHSC_01354	141	2403
SAOUHSC_01356	91	1968
SAOUHSC_01357	19	97
SAOUHSC_01358	133	1203
SAOUHSC_01359-mprF	267	4504
SAOUHSC_01360	41	267
SAOUHSC_01361-lcpA	74	660
SAOUHSC_01362	13	355
SAOUHSC_01363	115	1994
SAOUHSC_01364	120	1790
SAOUHSC_01365	94	2924
SAOUHSC_01366	126	4045
SAOUHSC_01367	50	695
SAOUHSC_01368-trpD	87	1734
SAOUHSC_01369-trpC	71	1147
SAOUHSC_01370	60	997
SAOUHSC_01371	95	1078
SAOUHSC_01372-trpA	58	1738
SAOUHSC_01375	72	1706
SAOUHSC_01376	40	516
SAOUHSC_01377	70	667
SAOUHSC_01378	75	652
SAOUHSC_01379	79	1380
SAOUHSC_01380	107	1258
SAOUHSC_01381	18	249
SAOUHSC_01382	38	1995
SAOUHSC_01383	167	2873
SAOUHSC_01384	65	926
SAOUHSC_01385	70	2514
SAOUHSC_01386	83	1405
SAOUHSC_01387	77	1071
SAOUHSC_01388	8	36
SAOUHSC_01389	75	573
SAOUHSC_01391	78	141
SAOUHSC_01392	130	1604
SAOUHSC_01394	90	472
SAOUHSC_01395	74	936
SAOUHSC_01396	72	754
SAOUHSC_01397	41	232
SAOUHSC_01398	57	895
SAOUHSC_01399	88	969
SAOUHSC_01400	90	1595
SAOUHSC_01401	111	1197
SAOUHSC_01402	53	1860
SAOUHSC_01403	11	56
SAOUHSC_01405	31	566
SAOUHSC_01406	22	1611
SAOUHSC_01407	59	1415
SAOUHSC_01408	79	589
SAOUHSC_01409	56	1510
SAOUHSC_01411	137	1449
SAOUHSC_01412	163	1723
SAOUHSC_01413	67	995
SAOUHSC_01414	18	161
SAOUHSC_01415	61	587
SAOUHSC_01416	95	589
SAOUHSC_01418-sucA	198	1292
SAOUHSC_01419	110	1682
SAOUHSC_01420	60	629
SAOUHSC_01421	11	79
SAOUHSC_01422	20	1091
SAOUHSC_01423	59	631
SAOUHSC_01427	126	815
SAOUHSC_01429	15	373
SAOUHSC_01430	36	175
SAOUHSC_01431	34	774
SAOUHSC_01432	40	1570
SAOUHSC_01433	75	960
SAOUHSC_01436	34	104
SAOUHSC_01437	97	872
SAOUHSC_01438	22	188
SAOUHSC_01439	15	39
SAOUHSC_01440	72	3745
SAOUHSC_01441	3	55
SAOUHSC_01443	31	1221
SAOUHSC_01447	2037	26443
SAOUHSC_01448	134	2856
SAOUHSC_01450	132	2715
SAOUHSC_01451	80	479
SAOUHSC_01452	82	2720
SAOUHSC_01454	80	1650
SAOUHSC_01455	297	5005
SAOUHSC_01456	129	2465
SAOUHSC_01459	26	211
SAOUHSC_01460	94	1428
SAOUHSC_01463	45	1351
SAOUHSC_01464	32	529
SAOUHSC_01468	35	314
SAOUHSC_01469	59	437
SAOUHSC_01471-asnC	89	1295
SAOUHSC_01472-dinG	251	7205
SAOUHSC_01475	102	843
SAOUHSC_01476	25	172
SAOUHSC_01478	66	2026
SAOUHSC_01479	56	1227
SAOUHSC_01480	99	1807
SAOUHSC_01484	29	204
SAOUHSC_01485-ndk	32	166
SAOUHSC_01489	35	268
SAOUHSC_01493-rpsA	84	701
SAOUHSC_01494	10	11
SAOUHSC_01495	9	153
SAOUHSC_01497	91	1463
SAOUHSC_01499	87	2240
SAOUHSC_01500	10	71
SAOUHSC_01502	112	2023
SAOUHSC_01503	90	1976
SAOUHSC_01504	17	13
SAOUHSC_01505	63	1754
SAOUHSC_01507	5	44
SAOUHSC_01508	89	1338
SAOUHSC_01510	24	98
SAOUHSC_01511	82	1231
SAOUHSC_01512	85	1154
SAOUHSC_01513	22	85
SAOUHSC_01514	84	1515
SAOUHSC_01515	146	3711
SAOUHSC_01516	31	1252
SAOUHSC_01517	23	115
SAOUHSC_01518	21	355
SAOUHSC_01519	27	273
SAOUHSC_01520	123	1219
SAOUHSC_01521	162	3233
SAOUHSC_01522	27	132
SAOUHSC_01523	154	3175
SAOUHSC_01524	85	1124
SAOUHSC_01525	453	5850
SAOUHSC_01526	11	269
SAOUHSC_01527	24	317
SAOUHSC_01528	36	666
SAOUHSC_01529	54	761
SAOUHSC_01530	40	1185
SAOUHSC_01531	38	582
SAOUHSC_01532	33	677
SAOUHSC_01533	19	311
SAOUHSC_01535	87	900
SAOUHSC_01536	63	2773
SAOUHSC_01537	102	1291
SAOUHSC_01538	140	3031
SAOUHSC_01539	28	355
SAOUHSC_01540	33	1343
SAOUHSC_01541	47	815
SAOUHSC_01542	130	2053
SAOUHSC_01543	26	891
SAOUHSC_01544	3	4
SAOUHSC_01545	25	348
SAOUHSC_01546	16	270
SAOUHSC_01547	171	2739
SAOUHSC_01548	17	645
SAOUHSC_01549	17	893
SAOUHSC_01550	23	356
SAOUHSC_01551	12	56
SAOUHSC_01552	48	868
SAOUHSC_01553	18	229
SAOUHSC_01555	33	432
SAOUHSC_01556	33	381
SAOUHSC_01557	15	80
SAOUHSC_01558	20	223
SAOUHSC_01559	15	294
SAOUHSC_01560	20	546
SAOUHSC_01561	25	690
SAOUHSC_01562	20	87
SAOUHSC_01563	158	2071
SAOUHSC_01565	40	191
SAOUHSC_01566	101	885
SAOUHSC_01567	28	1033
SAOUHSC_01568	19	79
SAOUHSC_01569	16	84
SAOUHSC_01570	25	537
SAOUHSC_01571	21	126
SAOUHSC_01572	40	1369
SAOUHSC_01573	14	361
SAOUHSC_01574	26	777
SAOUHSC_01576	102	3635
SAOUHSC_01577	39	1157
SAOUHSC_01578	24	364
SAOUHSC_01579	9	19
SAOUHSC_01580	68	2615
SAOUHSC_01582	118	4631
SAOUHSC_01583	194	5356
SAOUHSC_01584	75	939
SAOUHSC_01585	156	2162
SAOUHSC_01586	59	37
SAOUHSC_01587	59	572
SAOUHSC_01588	47	315
SAOUHSC_01589	65	255
SAOUHSC_01590	43	633
SAOUHSC_01593	44	1032
SAOUHSC_01594	81	915
SAOUHSC_01595	23	423
SAOUHSC_01596	56	1041
SAOUHSC_01597	71	1659
SAOUHSC_01600	73	930
SAOUHSC_01601	130	2732
SAOUHSC_01602	88	2674
SAOUHSC_01603	22	224
SAOUHSC_01604	23	1168
SAOUHSC_01606	86	1443
SAOUHSC_01607	22	134
SAOUHSC_01608	6	16
SAOUHSC_01609	98	1198
SAOUHSC_01610	30	629
SAOUHSC_01617	45	489
SAOUHSC_01620-xseA	106	608
SAOUHSC_01626	103	1430
SAOUHSC_01627	48	205
SAOUHSC_01628	24	180
SAOUHSC_01629	62	132
SAOUHSC_01630	36	1845
SAOUHSC_01632	125	2350
SAOUHSC_01633	106	2053
SAOUHSC_01634-gcvT	89	1410
SAOUHSC_01637	58	750
SAOUHSC_01638	27	273
SAOUHSC_01639	51	251
SAOUHSC_01640	28	393
SAOUHSC_01641	115	1718
SAOUHSC_01643	89	2196
SAOUHSC_01644	58	836
SAOUHSC_01645	29	264
SAOUHSC_01646	85	1338
SAOUHSC_01647	20	619
SAOUHSC_01649	154	2525
SAOUHSC_01650	46	245
SAOUHSC_01651-rpmG	9	124
SAOUHSC_01652-pbp3	174	6604
SAOUHSC_01653	48	144
SAOUHSC_01655	43	1275
SAOUHSC_01656	94	1089
SAOUHSC_01657	67	600
SAOUHSC_01658	70	955
SAOUHSC_01660	100	1490
SAOUHSC_01664	67	370
SAOUHSC_01665	51	888
SAOUHSC_01673	81	747
SAOUHSC_01675	48	436
SAOUHSC_01676	78	1186
SAOUHSC_01677	61	1012
SAOUHSC_01679	102	2420
SAOUHSC_01680	59	1213
SAOUHSC_01681-prmA	75	2065
SAOUHSC_01682-dnaJ	80	375
SAOUHSC_01683-dnaK	142	828
SAOUHSC_01685-hrcA	90	2364
SAOUHSC_01686	105	2095
SAOUHSC_01687	5	19
SAOUHSC_01689-rpsT	21	499
SAOUHSC_01691	242	4955
SAOUHSC_01692	40	1475
SAOUHSC_01693	57	1507
SAOUHSC_01694	49	1313
SAOUHSC_01695	31	224
SAOUHSC_01696	57	1217
SAOUHSC_01704	31	2293
SAOUHSC_01705	65	1007
SAOUHSC_01706	128	3311
SAOUHSC_01707	102	1748
SAOUHSC_01708	53	179
SAOUHSC_01709	101	624
SAOUHSC_01710	31	379
SAOUHSC_01711	77	1347
SAOUHSC_01712	65	1448
SAOUHSC_01715	59	479
SAOUHSC_01716	91	675
SAOUHSC_01717	69	755
SAOUHSC_01718	62	444
SAOUHSC_01724	60	396
SAOUHSC_01728	79	2762
SAOUHSC_01729	15	110
SAOUHSC_01730	14	151
SAOUHSC_01732	35	266
SAOUHSC_01734-rarA	98	1195
SAOUHSC_01735	63	1210
SAOUHSC_01736	17	1414
SAOUHSC_01743	49	480
SAOUHSC_01744	186	3338
SAOUHSC_01747	25	342
SAOUHSC_01748-tgt	86	1037
SAOUHSC_01749-queA	88	1856
SAOUHSC_01752	47	777
SAOUHSC_01759-mreC	75	1218
SAOUHSC_01760	3	77
SAOUHSC_01761	45	923
SAOUHSC_01761a	22	740
SAOUHSC_01762	32	1265
SAOUHSC_01763-radC	51	213
SAOUHSC_01764	85	1672
SAOUHSC_01765	12	34
SAOUHSC_01769	112	2114
SAOUHSC_01770	8	54
SAOUHSC_01771	108	525
SAOUHSC_01780	13	293
SAOUHSC_01781	82	1143
SAOUHSC_01794	89	453
SAOUHSC_01796	78	968
SAOUHSC_01797	237	2920
SAOUHSC_01798	168	2777
SAOUHSC_01799	149	2352
SAOUHSC_01800	68	2170
SAOUHSC_01801	100	270
SAOUHSC_01802	72	1875
SAOUHSC_01803	127	1434
SAOUHSC_01805	127	2990
SAOUHSC_01813	122	2186
SAOUHSC_01814	33	814
SAOUHSC_01815	50	1047
SAOUHSC_01816	85	2008
SAOUHSC_01817	9	829
SAOUHSC_01818	95	1701
SAOUHSC_01819	36	459
SAOUHSC_01821	77	493
SAOUHSC_01822-tpx	35	589
SAOUHSC_01823	82	2072
SAOUHSC_01824	103	1877
SAOUHSC_01825	109	2934
SAOUHSC_01826	18	589
SAOUHSC_01828	32	1076
SAOUHSC_01830	62	1077
SAOUHSC_01831	29	409
SAOUHSC_01832	98	1732
SAOUHSC_01833	137	2104
SAOUHSC_01834	8	386
SAOUHSC_01835	105	1518
SAOUHSC_01836	136	3070
SAOUHSC_01838	105	787
SAOUHSC_01841	6	16
SAOUHSC_01843	210	3405
SAOUHSC_01844	14	16
SAOUHSC_01845	130	982
SAOUHSC_01846	133	2884
SAOUHSC_01847	49	438
SAOUHSC_01849	106	1462
SAOUHSC_01850	87	158
SAOUHSC_01851	13	11
SAOUHSC_01853	9	106
SAOUHSC_01854	86	1392
SAOUHSC_01855	42	151
SAOUHSC_01865-trmB	266	901
SAOUHSC_01857	53	401
SAOUHSC_01858	26	1190
SAOUHSC_01860	92	2031
SAOUHSC_01861	36	241
SAOUHSC_01863	66	1190
SAOUHSC_01864	53	737
SAOUHSC_01868	111	1323
SAOUHSC_01869	41	427
SAOUHSC_01870	61	2309
SAOUHSC_01872	101	1719
SAOUHSC_01873	474	7878
SAOUHSC_01876	105	3521
SAOUHSC_01877	73	1428
SAOUHSC_01878	44	1585
SAOUHSC_01879	29	135
SAOUHSC_01880	61	1686
SAOUHSC_01882	73	1358
SAOUHSC_01883	18	1868
SAOUHSC_01884	87	2063
SAOUHSC_01886-ribH	37	632
SAOUHSC_01887	97	1477
SAOUHSC_01888	53	960
SAOUHSC_01889	75	1691
SAOUHSC_01890	138	5820
SAOUHSC_01891	31	651
SAOUHSC_01893	144	3095
SAOUHSC_01894	31	524
SAOUHSC_01896	20	206
SAOUHSC_01897	44	2204
SAOUHSC_01898	39	738
SAOUHSC_01899	49	800
SAOUHSC_01900	72	892
SAOUHSC_01901	55	325
SAOUHSC_01902	33	451
SAOUHSC_01903	34	972
SAOUHSC_01904	34	80
SAOUHSC_01905	108	1923
SAOUHSC_01907	60	1069
SAOUHSC_01911	51	1753
SAOUHSC_01912	50	1282
SAOUHSC_01913	39	402
SAOUHSC_01914	15	18
SAOUHSC_01917	49	1866
SAOUHSC_01918	41	688
SAOUHSC_01919	78	1127
SAOUHSC_01920	43	409
SAOUHSC_01921	28	1117
SAOUHSC_01922	55	870
SAOUHSC_01923	72	1548
SAOUHSC_01924	11	56
SAOUHSC_01925	24	630
SAOUHSC_01926	39	959
SAOUHSC_01928	15	100
SAOUHSC_01929	6	5
SAOUHSC_01930	40	680
SAOUHSC_01931	496	10888
SAOUHSC_01932	110	2059
SAOUHSC_01933	120	2210
SAOUHSC_01934	9	1252
SAOUHSC_01935	62	1883
SAOUHSC_01936	53	578
SAOUHSC_01937	10	117
SAOUHSC_01938	56	1584
SAOUHSC_01939	54	603
SAOUHSC_01941	64	652
SAOUHSC_01942	55	401
SAOUHSC_01945	88	1581
SAOUHSC_01947	92	2862
SAOUHSC_01948	64	553
SAOUHSC_01949	116	1910
SAOUHSC_01950	57	714
SAOUHSC_01951	115	884
SAOUHSC_01952	304	6524
SAOUHSC_01953	12	202
SAOUHSC_01955	80	1260
SAOUHSC_01956	63	1248
SAOUHSC_01957	90	1077
SAOUHSC_01958	45	1314
SAOUHSC_01964	34	304
SAOUHSC_01966	133	2120
SAOUHSC_01967	62	3157
SAOUHSC_01968	37	1838
SAOUHSC_01969	21	190
SAOUHSC_01971	72	516
SAOUHSC_01972	77	434
SAOUHSC_01976	8	408
SAOUHSC_01977	18	175
SAOUHSC_01978	100	2504
SAOUHSC_01979	39	557
SAOUHSC_01980	53	626
SAOUHSC_01981	93	2074
SAOUHSC_01982	70	1771
SAOUHSC_01983-fumC	106	770
SAOUHSC_01984	49	1398
SAOUHSC_01985	25	230
SAOUHSC_01986	8	9
SAOUHSC_01987	54	288
SAOUHSC_01988	39	441
SAOUHSC_01989	86	1197
SAOUHSC_01990	61	1382
SAOUHSC_01991	130	2121
SAOUHSC_01992	115	2090
SAOUHSC_01993	139	1721
SAOUHSC_01997	37	142
SAOUHSC_01998	94	4105
SAOUHSC_01999	46	875
SAOUHSC_02000	101	2041
SAOUHSC_02001	108	1135
SAOUHSC_02002	6	35
SAOUHSC_02003	148	1523
SAOUHSC_02004	43	239
SAOUHSC_02005	82	2527
SAOUHSC_02006	81	1935
SAOUHSC_02008	98	1984
SAOUHSC_02009	158	2730
SAOUHSC_02010	31	813
SAOUHSC_02011-recX	70	305
SAOUHSC_02012-sgtB	79	699
SAOUHSC_02090	97	2693
SAOUHSC_02091	40	820
SAOUHSC_02092	107	2712
SAOUHSC_02093	17	1140
SAOUHSC_02095	40	1587
SAOUHSC_02096	21	655
SAOUHSC_02097	119	4467
SAOUHSC_02098-vraR	54	643
SAOUHSC_02099-vraS	86	928
SAOUHSC_02100	77	2002
SAOUHSC_02101	36	801
SAOUHSC_02103	90	1808
SAOUHSC_02104	40	968
SAOUHSC_02105	12	309
SAOUHSC_02108	34	773
SAOUHSC_02109	6	80
SAOUHSC_02110	45	1651
SAOUHSC_02111	87	689
SAOUHSC_02112	58	801
SAOUHSC_02113	116	2359
SAOUHSC_02115	21	759
SAOUHSC_02119	148	40346
SAOUHSC_02121	107	1892
SAOUHSC_02125	23	328
SAOUHSC_02126	94	195
SAOUHSC_02129	39	744
SAOUHSC_02130	8	90
SAOUHSC_02131	62	1821
SAOUHSC_02134	94	2780
SAOUHSC_02135	57	633
SAOUHSC_02136	8	148
SAOUHSC_02137	138	3248
SAOUHSC_02138	106	3712
SAOUHSC_02139	54	1158
SAOUHSC_02141	19	651
SAOUHSC_02142	113	1422
SAOUHSC_02144	38	976
SAOUHSC_02145	19	33
SAOUHSC_02146	86	2048
SAOUHSC_02147	88	2319
SAOUHSC_02148	50	711
SAOUHSC_02149	53	1253
SAOUHSC_02150	40	1768
SAOUHSC_02153	83	1107
SAOUHSC_02154	75	947
SAOUHSC_02155	24	29
SAOUHSC_02156	25	126
SAOUHSC_02157	7	102
SAOUHSC_02158	110	2383
SAOUHSC_02160	29	699
SAOUHSC_02161	181	3291
SAOUHSC_02164	17	178
SAOUHSC_02166	32	270
SAOUHSC_02167	34	406
SAOUHSC_02169	40	846
SAOUHSC_02170	37	1107
SAOUHSC_02171	41	743
SAOUHSC_02173	74	1459
SAOUHSC_02174	25	442
SAOUHSC_02175	14	217
SAOUHSC_02176	19	491
SAOUHSC_02177	23	322
SAOUHSC_02178	24	459
SAOUHSC_02179	14	928
SAOUHSC_02180	324	8409
SAOUHSC_02181	123	2574
SAOUHSC_02182	406	9952
SAOUHSC_02183	6	0
SAOUHSC_02184	31	270
SAOUHSC_02185	63	1393
SAOUHSC_02186	31	1387
SAOUHSC_02187	26	756
SAOUHSC_02188	29	642
SAOUHSC_02189	32	692
SAOUHSC_02190	12	361
SAOUHSC_02191	91	1426
SAOUHSC_02193	41	743
SAOUHSC_02194	100	2023
SAOUHSC_02195	18	138
SAOUHSC_02196	141	4748
SAOUHSC_02197	37	955
SAOUHSC_02198	22	119
SAOUHSC_02199	53	1559
SAOUHSC_02200	45	1798
SAOUHSC_02202	20	1160
SAOUHSC_02203	15	492
SAOUHSC_02204	16	272
SAOUHSC_02205	39	1676
SAOUHSC_02206	9	283
SAOUHSC_02207	19	491
SAOUHSC_02208	34	570
SAOUHSC_02209	33	659
SAOUHSC_02210	20	1233
SAOUHSC_02211	26	501
SAOUHSC_02212	19	756
SAOUHSC_02213	39	831
SAOUHSC_02214	17	166
SAOUHSC_02215	10	346
SAOUHSC_02216	63	1367
SAOUHSC_02217	73	2073
SAOUHSC_02218	22	717
SAOUHSC_02219	48	1090
SAOUHSC_02220	40	448
SAOUHSC_02221	61	926
SAOUHSC_02222	17	298
SAOUHSC_02223	27	1402
SAOUHSC_02224	19	608
SAOUHSC_02225	24	724
SAOUHSC_02226	57	756
SAOUHSC_02227	12	92
SAOUHSC_02228	20	498
SAOUHSC_02229	57	2280
SAOUHSC_02232	52	1600
SAOUHSC_02233	18	92
SAOUHSC_02234	22	60
SAOUHSC_02236	19	402
SAOUHSC_02237	9	13
SAOUHSC_02238	68	2619
SAOUHSC_02239	107	2197
SAOUHSC_02241	87	1143
SAOUHSC_02243	84	1987
SAOUHSC_02244	104	1871
SAOUHSC_02245	94	3035
SAOUHSC_02246	85	6107
SAOUHSC_02247	165	3067
SAOUHSC_02248	46	1598
SAOUHSC_02249	58	951
SAOUHSC_02250	59	1369
SAOUHSC_02251	24	356
SAOUHSC_02256	80	1467
SAOUHSC_02257	81	819
SAOUHSC_02258	38	444
SAOUHSC_02259	71	2079
SAOUHSC_02260	10	19
SAOUHSC_02261	70	2993
SAOUHSC_02262	15	356
SAOUHSC_02264	143	16644
SAOUHSC_02265	54	1379
SAOUHSC_02266	15	53
SAOUHSC_02267	78	1242
SAOUHSC_02268	136	2295
SAOUHSC_02269	78	1472
SAOUHSC_02270	124	3888
SAOUHSC_02271	11	58
SAOUHSC_02272	82	2207
SAOUHSC_02273	54	802
SAOUHSC_02274	160	4203
SAOUHSC_02275	10	95
SAOUHSC_02276	153	4040
SAOUHSC_02281	116	831
SAOUHSC_02282	139	1446
SAOUHSC_02283	23	118
SAOUHSC_02284	68	1931
SAOUHSC_02285	108	1703
SAOUHSC_02286	86	1105
SAOUHSC_02287	95	1546
SAOUHSC_02288-leuD	41	248
SAOUHSC_02289	120	1505
SAOUHSC_02294	10	169
SAOUHSC_02296	36	659
SAOUHSC_02297	173	4116
SAOUHSC_02298	62	2370
SAOUHSC_02299	44	3351
SAOUHSC_02300	33	1255
SAOUHSC_02301	84	4540
SAOUHSC_02303	35	848
SAOUHSC_02304	12	129
SAOUHSC_02305-alr1	98	3583
SAOUHSC_02308	142	4194
SAOUHSC_02309	55	1307
SAOUHSC_02310	44	362
SAOUHSC_02311	164	4095
SAOUHSC_02312	161	3368
SAOUHSC_02313	12	32
SAOUHSC_02314	248	6067
SAOUHSC_02315	58	878
SAOUHSC_02319-rodA	127	3009
SAOUHSC_02320	14	368
SAOUHSC_02321	17	684
SAOUHSC_02322	19	370
SAOUHSC_02323	116	1852
SAOUHSC_02324	51	2941
SAOUHSC_02325	5	88
SAOUHSC_02326	6	47
SAOUHSC_02328-thiE	51	535
SAOUHSC_02329	72	1369
SAOUHSC_02330	69	1387
SAOUHSC_02331	61	1258
SAOUHSC_02332	11	25
SAOUHSC_02333	40	535
SAOUHSC_02334	34	375
SAOUHSC_02335	42	722
SAOUHSC_02338	29	1311
SAOUHSC_02339	8	11
SAOUHSC_02340-F-type	23	36
SAOUHSC_02345-F-type	118	200
SAOUHSC_02346-F-type	53	207
SAOUHSC_02347-F-type	32	204
SAOUHSC_02349-F-type	15	18
SAOUHSC_02350-F-type	59	344
SAOUHSC_02351	52	475
SAOUHSC_02352	84	2018
SAOUHSC_02353-upp	58	770
SAOUHSC_02354-glyA	87	999
SAOUHSC_02355	39	2097
SAOUHSC_02356	31	1761
SAOUHSC_02358	62	811
SAOUHSC_02363	112	2457
SAOUHSC_02364	123	1672
SAOUHSC_02365	24	56
SAOUHSC_02367	118	2965
SAOUHSC_02370	48	1158
SAOUHSC_02372	67	1819
SAOUHSC_02373	59	787
SAOUHSC_02374	97	2241
SAOUHSC_02375	88	5245
SAOUHSC_02376	36	989
SAOUHSC_02377	38	1546
SAOUHSC_02378	99	1504
SAOUHSC_02379	9	27
SAOUHSC_02380-deoD	35	343
SAOUHSC_02381	67	1482
SAOUHSC_02382	36	1791
SAOUHSC_02383	40	2280
SAOUHSC_02384	125	1707
SAOUHSC_02385	25	692
SAOUHSC_02386	70	1730
SAOUHSC_02387	12	46
SAOUHSC_02388	50	1991
SAOUHSC_02389	22	330
SAOUHSC_02390	86	2080
SAOUHSC_02391	108	1059
SAOUHSC_02393	11	22
SAOUHSC_02394	130	6554
SAOUHSC_02396	12	497
SAOUHSC_02397	62	991
SAOUHSC_02400	57	1109
SAOUHSC_02401	126	1455
SAOUHSC_02402	173	4097
SAOUHSC_02403	30	90
SAOUHSC_02404	103	2594
SAOUHSC_02406	508	6239
SAOUHSC_02409	76	229
SAOUHSC_02410	79	534
SAOUHSC_02411	139	1740
SAOUHSC_02412	8	214
SAOUHSC_02416	5	40
SAOUHSC_02417	13	91
SAOUHSC_02418	88	763
SAOUHSC_02419	156	4081
SAOUHSC_02420	57	1562
SAOUHSC_02422	140	3881
SAOUHSC_02423	75	2063
SAOUHSC_02424	102	1589
SAOUHSC_02425	50	2123
SAOUHSC_02426	24	80
SAOUHSC_02427	103	3723
SAOUHSC_02428	103	2676
SAOUHSC_02430	102	2199
SAOUHSC_02432	89	1052
SAOUHSC_02433	11	78
SAOUHSC_02434	101	2728
SAOUHSC_02435	152	2182
SAOUHSC_02436	125	2121
SAOUHSC_02437	166	5364
SAOUHSC_02441	129	1783
SAOUHSC_02442	33	513
SAOUHSC_02443	24	100
SAOUHSC_02444	53	1755
SAOUHSC_02445	135	2194
SAOUHSC_02447	88	1741
SAOUHSC_02448	72	1931
SAOUHSC_02449	70	1585
SAOUHSC_02450	115	3970
SAOUHSC_02451	143	2031
SAOUHSC_02452	17	48
SAOUHSC_02453	70	1941
SAOUHSC_02454	66	1549
SAOUHSC_02455	42	658
SAOUHSC_02456	29	360
SAOUHSC_02457	56	420
SAOUHSC_02458	57	3251
SAOUHSC_02459	79	4207
SAOUHSC_02460	18	840
SAOUHSC_02461	65	1673
SAOUHSC_02463	37	567
SAOUHSC_02464	188	2700
SAOUHSC_02465	80	1361
SAOUHSC_02467	72	1397
SAOUHSC_02468	54	872
SAOUHSC_02469	135	1964
SAOUHSC_02470	18	561
SAOUHSC_02471	21	272
SAOUHSC_02473	170	3422
SAOUHSC_02474	7	92
SAOUHSC_02475	63	1161
SAOUHSC_02476	37	675
SAOUHSC_02481-cbiQ	119	3008
SAOUHSC_02483-cbiO	71	168
SAOUHSC_02515	63	87
SAOUHSC_02516	49	1756
SAOUHSC_02517	112	1326
SAOUHSC_02518	180	2357
SAOUHSC_02519	8	221
SAOUHSC_02520	76	1682
SAOUHSC_02521	73	1119
SAOUHSC_02522	14	116
SAOUHSC_02523	92	3709
SAOUHSC_02525	11	188
SAOUHSC_02528	267	4548
SAOUHSC_02529	29	844
SAOUHSC_02530	63	2234
SAOUHSC_02531	39	3503
SAOUHSC_02532	126	3411
SAOUHSC_02533	33	968
SAOUHSC_02534	17	37
SAOUHSC_02535	4	60
SAOUHSC_02536	6	61
SAOUHSC_02537-mobA	87	1952
SAOUHSC_02538	52	1669
SAOUHSC_02540	18	148
SAOUHSC_02541	28	618
SAOUHSC_02542	39	214
SAOUHSC_02543-moaC	100	1286
SAOUHSC_02544	30	473
SAOUHSC_02545	38	379
SAOUHSC_02546	82	1009
SAOUHSC_02547	49	881
SAOUHSC_02549	70	1184
SAOUHSC_02550	79	2929
SAOUHSC_02551	64	1340
SAOUHSC_02552	63	2080
SAOUHSC_02553	56	1014
SAOUHSC_02554	74	1001
SAOUHSC_02555	74	2170
SAOUHSC_02557	102	1993
SAOUHSC_02558-ureA	95	2045
SAOUHSC_02559-ureB	20	45
SAOUHSC_02561-ureC	23	182
SAOUHSC_02562-rho	141	5339
SAOUHSC_02562-ureE	37	576
SAOUHSC_02563	51	937
SAOUHSC_02564	52	5499
SAOUHSC_02565	80	1490
SAOUHSC_02566	30	1623
SAOUHSC_02568	32	591
SAOUHSC_02569	76	3969
SAOUHSC_02570	210	5820
SAOUHSC_02571	77	1388
SAOUHSC_02572	18	181
SAOUHSC_02573	126	2526
SAOUHSC_02574	93	2554
SAOUHSC_02575	49	1622
SAOUHSC_02576	41	1546
SAOUHSC_02577	81	1087
SAOUHSC_02579	105	2027
SAOUHSC_02580	49	1279
SAOUHSC_02581	51	3141
SAOUHSC_02582	239	4129
SAOUHSC_02583-lcpC	74	885
SAOUHSC_02584	73	1682
SAOUHSC_02585	60	3446
SAOUHSC_02587	78	1632
SAOUHSC_02588	40	1530
SAOUHSC_02589	91	1370
SAOUHSC_02590	122	2143
SAOUHSC_02591	33	228
SAOUHSC_02592	25	949
SAOUHSC_02593	18	317
SAOUHSC_02594	60	1342
SAOUHSC_02595	93	2609
SAOUHSC_02596	51	1709
SAOUHSC_02597	149	2004
SAOUHSC_02599	78	4383
SAOUHSC_02600	36	392
SAOUHSC_02603	68	2461
SAOUHSC_02604	57	1056
SAOUHSC_02605	83	2028
SAOUHSC_02606	99	548
SAOUHSC_02607	103	2446
SAOUHSC_02608	78	1827
SAOUHSC_02609	46	1168
SAOUHSC_02610	67	530
SAOUHSC_02611-lyrA	95	939
SAOUHSC_02613	55	768
SAOUHSC_02614	85	4960
SAOUHSC_02615	29	658
SAOUHSC_02616	19	145
SAOUHSC_02618	112	2329
SAOUHSC_02619	70	2028
SAOUHSC_02620	73	1407
SAOUHSC_02621	57	2649
SAOUHSC_02622	116	2978
SAOUHSC_02624	107	841
SAOUHSC_02625	46	1614
SAOUHSC_02626	37	1011
SAOUHSC_02627	69	1027
SAOUHSC_02628	62	475
SAOUHSC_02629	188	5109
SAOUHSC_02630	52	1316
SAOUHSC_02631	59	1957
SAOUHSC_02632	119	2491
SAOUHSC_02634	12	285
SAOUHSC_02635	130	2321
SAOUHSC_02636	48	941
SAOUHSC_02638	104	3253
SAOUHSC_02640	41	530
SAOUHSC_02641	103	1303
SAOUHSC_02643	64	951
SAOUHSC_02644	118	972
SAOUHSC_02645	48	2009
SAOUHSC_02646	44	897
SAOUHSC_02647	110	790
SAOUHSC_02648	140	1349
SAOUHSC_02649	158	3027
SAOUHSC_02650	59	989
SAOUHSC_02651	39	485
SAOUHSC_02652	73	828
SAOUHSC_02653	34	1514
SAOUHSC_02654	80	3749
SAOUHSC_02655	18	1459
SAOUHSC_02656	49	1988
SAOUHSC_02657	9	314
SAOUHSC_02658	107	1491
SAOUHSC_02659	62	1185
SAOUHSC_02660	106	2771
SAOUHSC_02661	108	2914
SAOUHSC_02662	17	114
SAOUHSC_02663	31	539
SAOUHSC_02664	211	3299
SAOUHSC_02665	41	961
SAOUHSC_02666	32	1942
SAOUHSC_02667	127	2210
SAOUHSC_02668	35	470
SAOUHSC_02669	34	970
SAOUHSC_02670	43	1584
SAOUHSC_02671	117	1490
SAOUHSC_02672	93	1643
SAOUHSC_02674	77	676
SAOUHSC_02675	51	1051
SAOUHSC_02676	79	2477
SAOUHSC_02677	39	140
SAOUHSC_02678	73	1894
SAOUHSC_02679	45	3121
SAOUHSC_02680	111	2204
SAOUHSC_02681	254	4705
SAOUHSC_02682	81	1084
SAOUHSC_02683	21	713
SAOUHSC_02684	185	4090
SAOUHSC_02685	57	852
SAOUHSC_02686	43	1220
SAOUHSC_02687	73	1324
SAOUHSC_02688	25	752
SAOUHSC_02689	30	407
SAOUHSC_02690	128	1522
SAOUHSC_02691	29	1486
SAOUHSC_02692	24	987
SAOUHSC_02693	11	115
SAOUHSC_02694	54	763
SAOUHSC_02695	35	468
SAOUHSC_02696	107	2740
SAOUHSC_02697	46	1336
SAOUHSC_02698	76	2924
SAOUHSC_02699	64	1480
SAOUHSC_02700	113	2194
SAOUHSC_02701	13	114
SAOUHSC_02702	11	105
SAOUHSC_02703-gpmA	56	632
SAOUHSC_02704	75	2325
SAOUHSC_02705	15	459
SAOUHSC_02706	103	4128
SAOUHSC_02708	79	1218
SAOUHSC_02710	89	1628
SAOUHSC_02711	61	1228
SAOUHSC_02712	58	1399
SAOUHSC_02713	123	3585
SAOUHSC_02714	91	1778
SAOUHSC_02715	111	1677
SAOUHSC_02716	59	527
SAOUHSC_02717	16	409
SAOUHSC_02718	160	4383
SAOUHSC_02719	173	2822
SAOUHSC_02720	12	243
SAOUHSC_02721	7	7
SAOUHSC_02722	43	1317
SAOUHSC_02723	89	761
SAOUHSC_02724	52	941
SAOUHSC_02725	106	2579
SAOUHSC_02726	45	3909
SAOUHSC_02727	51	1767
SAOUHSC_02728	72	2469
SAOUHSC_02729	126	3343
SAOUHSC_02731	187	2313
SAOUHSC_02732	10	253
SAOUHSC_02733	179	3165
SAOUHSC_02734	17	521
SAOUHSC_02736	135	6099
SAOUHSC_02737	63	1175
SAOUHSC_02739	74	1727
SAOUHSC_02740	141	4147
SAOUHSC_02741	58	1683
SAOUHSC_02742	78	1574
SAOUHSC_02743	58	1661
SAOUHSC_02744	99	2663
SAOUHSC_02745	8	34
SAOUHSC_02746	7	575
SAOUHSC_02747	53	4079
SAOUHSC_02750	140	3705
SAOUHSC_02751	111	1864
SAOUHSC_02752	102	1832
SAOUHSC_02753	71	885
SAOUHSC_02754	59	1640
SAOUHSC_02755	81	946
SAOUHSC_02756	26	1427
SAOUHSC_02757	30	398
SAOUHSC_02759	44	2624
SAOUHSC_02760	132	2712
SAOUHSC_02761	82	3294
SAOUHSC_02762	115	3210
SAOUHSC_02763	56	2193
SAOUHSC_02764	58	2039
SAOUHSC_02765	77	2559
SAOUHSC_02766	89	3160
SAOUHSC_02767	110	1481
SAOUHSC_02768	76	1136
SAOUHSC_02769	72	1515
SAOUHSC_02770	60	2137
SAOUHSC_02771	41	700
SAOUHSC_02772	48	726
SAOUHSC_02773	147	4294
SAOUHSC_02774	32	238
SAOUHSC_02775	36	2143
SAOUHSC_02776	43	1677
SAOUHSC_02777	42	2153
SAOUHSC_02778	57	1915
SAOUHSC_02779	21	449
SAOUHSC_02780	19	1896
SAOUHSC_02781	17	568
SAOUHSC_02782	13	584
SAOUHSC_02783	73	1165
SAOUHSC_02784	18	333
SAOUHSC_02785	24	1073
SAOUHSC_02786	111	2246
SAOUHSC_02788	67	1273
SAOUHSC_02789	63	1395
SAOUHSC_02790	299	10655
SAOUHSC_02791	31	386
SAOUHSC_02794	26	1120
SAOUHSC_02795	40	1066
SAOUHSC_02796	36	1745
SAOUHSC_02797	134	4672
SAOUHSC_02798	295	4060
SAOUHSC_02799	45	2426
SAOUHSC_02800	84	2169
SAOUHSC_02802	209	4763
SAOUHSC_02803	228	3825
SAOUHSC_02804	11	179
SAOUHSC_02805	33	101
SAOUHSC_02806	118	2708
SAOUHSC_02808	109	4400
SAOUHSC_02809	34	965
SAOUHSC_02810	66	1675
SAOUHSC_02811	69	1519
SAOUHSC_02812	20	13
SAOUHSC_02813	187	6989
SAOUHSC_02815	112	2477
SAOUHSC_02816	67	1995
SAOUHSC_02817	7	78
SAOUHSC_02818	142	5243
SAOUHSC_02819	48	2854
SAOUHSC_02820	58	925
SAOUHSC_02821	83	1265
SAOUHSC_02822	157	613
SAOUHSC_02823	82	2730
SAOUHSC_02824	35	716
[truncated: 213 more rows]

## Sheet: essential all studies
Valentino Essential Genes	Chaudhuri Essential Genes	Santiago Essential Genes
SAOUHSC_00001-dnaA	SAOUHSC_00001-dnaA	SAOUHSC_00001-dnaA
SAOUHSC_00002	SAOUHSC_00002	SAOUHSC_00005
SAOUHSC_00005	SAOUHSC_00003	SAOUHSC_00006
SAOUHSC_00006	SAOUHSC_00005	SAOUHSC_00009
SAOUHSC_00009	SAOUHSC_00006	SAOUHSC_00015
SAOUHSC_00015	SAOUHSC_00009	SAOUHSC_00017-rplI
SAOUHSC_00017-rplI	SAOUHSC_00015	SAOUHSC_00018
SAOUHSC_00018	SAOUHSC_00018	SAOUHSC_00021
SAOUHSC_00020	SAOUHSC_00020	SAOUHSC_00226
SAOUHSC_00021	SAOUHSC_00021	SAOUHSC_00349
SAOUHSC_00022-yycH	SAOUHSC_00223-tarKp	SAOUHSC_00350-rpsR
SAOUHSC_00023-yycI	SAOUHSC_00225-ispD	SAOUHSC_00374
SAOUHSC_00038	SAOUHSC_00226	SAOUHSC_00375-guaA
SAOUHSC_00100	SAOUHSC_00227	SAOUHSC_00413
SAOUHSC_00112	SAOUHSC_00336	SAOUHSC_00442
SAOUHSC_00223-tarKp	SAOUHSC_00345	SAOUHSC_00444
SAOUHSC_00225-ispD	SAOUHSC_00348-rpsF	SAOUHSC_00445-recR
SAOUHSC_00226	SAOUHSC_00349	SAOUHSC_00451-tmk
SAOUHSC_00227	SAOUHSC_00350-rpsR	SAOUHSC_00454
SAOUHSC_00275	SAOUHSC_00375-guaA	SAOUHSC_00461
SAOUHSC_00345	SAOUHSC_00442	SAOUHSC_00471-glmU
SAOUHSC_00348-rpsF	SAOUHSC_00444	SAOUHSC_00472
SAOUHSC_00349	SAOUHSC_00451-tmk	SAOUHSC_00481
SAOUHSC_00374	SAOUHSC_00454	SAOUHSC_00482
SAOUHSC_00375-guaA	SAOUHSC_00461	SAOUHSC_00484
SAOUHSC_00396	SAOUHSC_00471-glmU	SAOUHSC_00485
SAOUHSC_00442	SAOUHSC_00472	SAOUHSC_00486-ftsH
SAOUHSC_00444	SAOUHSC_00474	SAOUHSC_00490
SAOUHSC_00451-tmk	SAOUHSC_00475	SAOUHSC_00491
SAOUHSC_00454	SAOUHSC_00482	SAOUHSC_00493-lysS
SAOUHSC_00461	SAOUHSC_00484	SAOUHSC_00510
SAOUHSC_00471-glmU	SAOUHSC_00489	SAOUHSC_00511-cysS
SAOUHSC_00472	SAOUHSC_00490	SAOUHSC_00518-rplK
SAOUHSC_00473	SAOUHSC_00491	SAOUHSC_00519-rplA
SAOUHSC_00475	SAOUHSC_00493-lysS	SAOUHSC_00520-rplJ
SAOUHSC_00481	SAOUHSC_00509-gltX	SAOUHSC_00521-rplL
SAOUHSC_00482	SAOUHSC_00510	SAOUHSC_00524-rpoB
SAOUHSC_00484	SAOUHSC_00511-cysS	SAOUHSC_00525
SAOUHSC_00486-ftsH	SAOUHSC_00516-secE	SAOUHSC_00527-rpsL
SAOUHSC_00489	SAOUHSC_00518-rplK	SAOUHSC_00528
SAOUHSC_00490	SAOUHSC_00519-rplA	SAOUHSC_00529-fusA
SAOUHSC_00491	SAOUHSC_00520-rplJ	SAOUHSC_00530-tuf
SAOUHSC_00493-lysS	SAOUHSC_00521-rplL	SAOUHSC_00574-eutD
SAOUHSC_00509-gltX	SAOUHSC_00524-rpoB	SAOUHSC_00575
SAOUHSC_00510	SAOUHSC_00525	SAOUHSC_00578
SAOUHSC_00511-cysS	SAOUHSC_00527-rpsL	SAOUHSC_00579
SAOUHSC_00516-secE	SAOUHSC_00528	SAOUHSC_00610
SAOUHSC_00518-rplK	SAOUHSC_00529-fusA	SAOUHSC_00611-argS
SAOUHSC_00519-rplA	SAOUHSC_00530-tuf	SAOUHSC_00641-tarB
SAOUHSC_00520-rplJ	SAOUHSC_00549	SAOUHSC_00643-tarH
SAOUHSC_00521-rplL	SAOUHSC_00574-eutD	SAOUHSC_00645-tarD
SAOUHSC_00524-rpoB	SAOUHSC_00575	SAOUHSC_00742
SAOUHSC_00525	SAOUHSC_00577	SAOUHSC_00743-nrdF
SAOUHSC_00526	SAOUHSC_00578	SAOUHSC_00752-murB
SAOUHSC_00527-rpsL	SAOUHSC_00579	SAOUHSC_00769-secA
SAOUHSC_00528	SAOUHSC_00611-argS	SAOUHSC_00771
SAOUHSC_00529-fusA	SAOUHSC_00620	SAOUHSC_00778
SAOUHSC_00530-tuf	SAOUHSC_00640-tarA	SAOUHSC_00785
SAOUHSC_00549	SAOUHSC_00641-tarB	SAOUHSC_00788
SAOUHSC_00573	SAOUHSC_00642-tarG	SAOUHSC_00795
SAOUHSC_00574-eutD	SAOUHSC_00643-tarH	SAOUHSC_00796-pgk
SAOUHSC_00577	SAOUHSC_00645-tarD	SAOUHSC_00797-tpiA
SAOUHSC_00578	SAOUHSC_00728-ltaS	SAOUHSC_00798
SAOUHSC_00579	SAOUHSC_00741-nrdI	SAOUHSC_00799-eno
SAOUHSC_00610	SAOUHSC_00742	SAOUHSC_00804-smpB
SAOUHSC_00611-argS	SAOUHSC_00743-nrdF	SAOUHSC_00832
SAOUHSC_00640-tarA	SAOUHSC_00752-murB	SAOUHSC_00848
SAOUHSC_00641-tarB	SAOUHSC_00760-gdpS	SAOUHSC_00849
SAOUHSC_00642-tarG	SAOUHSC_00762-tarO	SAOUHSC_00850
SAOUHSC_00643-tarH	SAOUHSC_00769-secA	SAOUHSC_00851
SAOUHSC_00680	SAOUHSC_00771	SAOUHSC_00868
SAOUHSC_00728-ltaS	SAOUHSC_00781	SAOUHSC_00869-dltA
SAOUHSC_00735	SAOUHSC_00785	SAOUHSC_00870-dltB
SAOUHSC_00741-nrdI	SAOUHSC_00788	SAOUHSC_00871-dltC
SAOUHSC_00742	SAOUHSC_00790-clpP	SAOUHSC_00872-dltD
SAOUHSC_00743-nrdF	SAOUHSC_00793	SAOUHSC_00884
SAOUHSC_00752-murB	SAOUHSC_00795	SAOUHSC_00885
SAOUHSC_00762-tarO	SAOUHSC_00796-pgk	SAOUHSC_00886
SAOUHSC_00769-secA	SAOUHSC_00797-tpiA	SAOUHSC_00887
SAOUHSC_00771	SAOUHSC_00798	SAOUHSC_00888
SAOUHSC_00778	SAOUHSC_00799-eno	SAOUHSC_00889
SAOUHSC_00781	SAOUHSC_00803	SAOUHSC_00900-pgi
SAOUHSC_00785	SAOUHSC_00804-smpB	SAOUHSC_00903
SAOUHSC_00786	SAOUHSC_00847	SAOUHSC_00904
SAOUHSC_00790-clpP	SAOUHSC_00848	SAOUHSC_00905
SAOUHSC_00794	SAOUHSC_00849	SAOUHSC_00921
SAOUHSC_00795	SAOUHSC_00850	SAOUHSC_00933
SAOUHSC_00796-pgk	SAOUHSC_00851	SAOUHSC_00943-ppnK
SAOUHSC_00797-tpiA	SAOUHSC_00868	SAOUHSC_00947
SAOUHSC_00799-eno	SAOUHSC_00869-dltA	SAOUHSC_00953-ypfP
SAOUHSC_00804-smpB	SAOUHSC_00870-dltB	SAOUHSC_00980-menA
SAOUHSC_00819	SAOUHSC_00871-dltC	SAOUHSC_00981
SAOUHSC_00847	SAOUHSC_00872-dltD	SAOUHSC_00982-menF
SAOUHSC_00848	SAOUHSC_00881	SAOUHSC_00983-menD
SAOUHSC_00849	SAOUHSC_00892	SAOUHSC_00985
SAOUHSC_00850	SAOUHSC_00900-pgi	SAOUHSC_01000
SAOUHSC_00851	SAOUHSC_00903	SAOUHSC_01002
SAOUHSC_00857	SAOUHSC_00920	SAOUHSC_01035
SAOUHSC_00867	SAOUHSC_00921	SAOUHSC_01036
SAOUHSC_00868	SAOUHSC_00922	SAOUHSC_01040
SAOUHSC_00869-dltA	SAOUHSC_00933	SAOUHSC_01041
SAOUHSC_00870-dltB	SAOUHSC_00934-spxA	SAOUHSC_01042
SAOUHSC_00871-dltC	SAOUHSC_00943-ppnK	SAOUHSC_01043
SAOUHSC_00872-dltD	SAOUHSC_00947	SAOUHSC_01063-ftsW
SAOUHSC_00884	SAOUHSC_00954	SAOUHSC_01075-coaD
SAOUHSC_00885	SAOUHSC_00957	SAOUHSC_01077
SAOUHSC_00886	SAOUHSC_00980-menA	SAOUHSC_01078
SAOUHSC_00887	SAOUHSC_00998	SAOUHSC_01092-pheS
SAOUHSC_00888	SAOUHSC_01028	SAOUHSC_01093-pheT
SAOUHSC_00889	SAOUHSC_01035	SAOUHSC_01142
SAOUHSC_00896	SAOUHSC_01036	SAOUHSC_01143-mraW
SAOUHSC_00900-pgi	SAOUHSC_01038-def	SAOUHSC_01144-ftsL
SAOUHSC_00920	SAOUHSC_01040	SAOUHSC_01145
SAOUHSC_00921	SAOUHSC_01050-1050	SAOUHSC_01146-mraY
SAOUHSC_00933	SAOUHSC_01063-ftsW	SAOUHSC_01147-murD
SAOUHSC_00934-spxA	SAOUHSC_01075-coaD	SAOUHSC_01148-div1B
SAOUHSC_00938	SAOUHSC_01077	SAOUHSC_01149
SAOUHSC_00939	SAOUHSC_01078	SAOUHSC_01150-ftsZ
SAOUHSC_00943-ppnK	SAOUHSC_01092-pheS	SAOUHSC_01158
SAOUHSC_00947	SAOUHSC_01093-pheT	SAOUHSC_01159-ileS
SAOUHSC_00954	SAOUHSC_01100	SAOUHSC_01163
SAOUHSC_00957	SAOUHSC_01106	SAOUHSC_01166-pyrB
SAOUHSC_00980-menA	SAOUHSC_01119	SAOUHSC_01168-pyrC
SAOUHSC_00981	SAOUHSC_01144-ftsL	SAOUHSC_01169
SAOUHSC_00985	SAOUHSC_01145	SAOUHSC_01170-carB
SAOUHSC_01003	SAOUHSC_01146-mraY	SAOUHSC_01171
SAOUHSC_01023	SAOUHSC_01147-murD	SAOUHSC_01172-pyrE
SAOUHSC_01028	SAOUHSC_01148-div1B	SAOUHSC_01178
SAOUHSC_01035	SAOUHSC_01149	SAOUHSC_01179
SAOUHSC_01036	SAOUHSC_01150-ftsZ	SAOUHSC_01183
SAOUHSC_01063-ftsW	SAOUHSC_01154-sepF	SAOUHSC_01188
SAOUHSC_01075-coaD	SAOUHSC_01159-ileS	SAOUHSC_01189
SAOUHSC_01092-pheS	SAOUHSC_01176-gmk	SAOUHSC_01190
SAOUHSC_01093-pheT	SAOUHSC_01178	SAOUHSC_01194
SAOUHSC_01106	SAOUHSC_01179	SAOUHSC_01197
SAOUHSC_01118	SAOUHSC_01183	SAOUHSC_01198
SAOUHSC_01142	SAOUHSC_01188	SAOUHSC_01199
SAOUHSC_01143-mraW	SAOUHSC_01189	SAOUHSC_01200
SAOUHSC_01144-ftsL	SAOUHSC_01190	SAOUHSC_01201-acpP
SAOUHSC_01145	SAOUHSC_01191-rpmB	SAOUHSC_01205
SAOUHSC_01146-mraY	SAOUHSC_01197	SAOUHSC_01207
SAOUHSC_01147-murD	SAOUHSC_01198	SAOUHSC_01209-rimM
SAOUHSC_01148-div1B	SAOUHSC_01199	SAOUHSC_01210-trmD
SAOUHSC_01149	SAOUHSC_01201-acpP	SAOUHSC_01211-rplS
SAOUHSC_01150-ftsZ	SAOUHSC_01205	SAOUHSC_01216-sucC
SAOUHSC_01154-sepF	SAOUHSC_01207	SAOUHSC_01218
SAOUHSC_01158	SAOUHSC_01208-rpsP	SAOUHSC_01222
SAOUHSC_01159-ileS	SAOUHSC_01209-rimM	SAOUHSC_01228-codY
SAOUHSC_01176-gmk	SAOUHSC_01210-trmD	SAOUHSC_01230
SAOUHSC_01178	SAOUHSC_01211-rplS	SAOUHSC_01234-tsf
SAOUHSC_01179	SAOUHSC_01214-rbgA	SAOUHSC_01235-pyrH
SAOUHSC_01183	SAOUHSC_01216-sucC	SAOUHSC_01236-frr
SAOUHSC_01189	SAOUHSC_01222	SAOUHSC_01238
SAOUHSC_01190	SAOUHSC_01232	SAOUHSC_01239
SAOUHSC_01191-rpmB	SAOUHSC_01234-tsf	SAOUHSC_01240
SAOUHSC_01196	SAOUHSC_01235-pyrH	SAOUHSC_01241-polC
SAOUHSC_01197	SAOUHSC_01236-frr	SAOUHSC_01243-nusA
SAOUHSC_01198	SAOUHSC_01237	SAOUHSC_01244
SAOUHSC_01199	SAOUHSC_01238	SAOUHSC_01245
SAOUHSC_01200	SAOUHSC_01240	SAOUHSC_01246-infB
SAOUHSC_01201-acpP	SAOUHSC_01241-polC	SAOUHSC_01249
SAOUHSC_01203-rnc	SAOUHSC_01243-nusA	SAOUHSC_01250-rpsO
SAOUHSC_01205	SAOUHSC_01244	SAOUHSC_01252
SAOUHSC_01207	SAOUHSC_01245	SAOUHSC_01259
SAOUHSC_01209-rimM	SAOUHSC_01246-infB	SAOUHSC_01260
SAOUHSC_01214-rbgA	SAOUHSC_01249	SAOUHSC_01262-recA
SAOUHSC_01222	SAOUHSC_01250-rpsO	SAOUHSC_01265
SAOUHSC_01224	SAOUHSC_01252	SAOUHSC_01267
SAOUHSC_01230	SAOUHSC_01260	SAOUHSC_01287
SAOUHSC_01233	SAOUHSC_01285	SAOUHSC_01337
SAOUHSC_01234-tsf	SAOUHSC_01287	SAOUHSC_01351
SAOUHSC_01235-pyrH	SAOUHSC_01333	SAOUHSC_01352
SAOUHSC_01236-frr	SAOUHSC_01337	SAOUHSC_01373
SAOUHSC_01237	SAOUHSC_01350	SAOUHSC_01374
SAOUHSC_01238	SAOUHSC_01351	SAOUHSC_01424-murG
SAOUHSC_01239	SAOUHSC_01352	SAOUHSC_01434
SAOUHSC_01240	SAOUHSC_01359-mprF	SAOUHSC_01467
SAOUHSC_01241-polC	SAOUHSC_01361-lcpA	SAOUHSC_01470
SAOUHSC_01243-nusA	SAOUHSC_01362	SAOUHSC_01473
SAOUHSC_01244	SAOUHSC_01373	SAOUHSC_01474
SAOUHSC_01245	SAOUHSC_01374	SAOUHSC_01481
SAOUHSC_01246-infB	SAOUHSC_01424-murG	SAOUHSC_01482-aroB
SAOUHSC_01249	SAOUHSC_01434	SAOUHSC_01483-aroF
SAOUHSC_01252	SAOUHSC_01435-thyA	SAOUHSC_01487-ubiE
SAOUHSC_01259	SAOUHSC_01462-gpsB	SAOUHSC_01488
SAOUHSC_01260	SAOUHSC_01466-recU	SAOUHSC_01491-gpsA
SAOUHSC_01262-recA	SAOUHSC_01467	SAOUHSC_01492-engA
SAOUHSC_01263	SAOUHSC_01470	SAOUHSC_01496-cmk
SAOUHSC_01270	SAOUHSC_01473	SAOUHSC_01501
SAOUHSC_01285	SAOUHSC_01474	SAOUHSC_01591
SAOUHSC_01287	SAOUHSC_01477	SAOUHSC_01592-fur
SAOUHSC_01289	SAOUHSC_01490	SAOUHSC_01598
SAOUHSC_01293	SAOUHSC_01492-engA	SAOUHSC_01599
SAOUHSC_01294	SAOUHSC_01496-cmk	SAOUHSC_01612-bkdA2
SAOUHSC_01333	SAOUHSC_01501	SAOUHSC_01613-bkdA1
SAOUHSC_01338	SAOUHSC_01504	SAOUHSC_01614
SAOUHSC_01350	SAOUHSC_01592-fur	SAOUHSC_01619
SAOUHSC_01351	SAOUHSC_01598	SAOUHSC_01623
SAOUHSC_01362	SAOUHSC_01599	SAOUHSC_01624
SAOUHSC_01373	SAOUHSC_01605	SAOUHSC_01635
SAOUHSC_01374	SAOUHSC_01623	SAOUHSC_01659
SAOUHSC_01409	SAOUHSC_01624	SAOUHSC_01661
SAOUHSC_01424-murG	SAOUHSC_01625	SAOUHSC_01662
SAOUHSC_01434	SAOUHSC_01627	SAOUHSC_01663
SAOUHSC_01435-thyA	SAOUHSC_01661	SAOUHSC_01666
SAOUHSC_01441	SAOUHSC_01662	SAOUHSC_01668-era
SAOUHSC_01467	SAOUHSC_01663	SAOUHSC_01670
SAOUHSC_01470	SAOUHSC_01666	SAOUHSC_01672
SAOUHSC_01473	SAOUHSC_01668-era	SAOUHSC_01690-holA
SAOUHSC_01474	SAOUHSC_01672	SAOUHSC_01697
SAOUHSC_01477	SAOUHSC_01678-rpsU	SAOUHSC_01698
SAOUHSC_01483-aroF	SAOUHSC_01682-dnaJ	SAOUHSC_01699-aroE
SAOUHSC_01487-ubiE	SAOUHSC_01683-dnaK	SAOUHSC_01700
SAOUHSC_01490	SAOUHSC_01684-grpE	SAOUHSC_01701
SAOUHSC_01492-engA	SAOUHSC_01690-holA	SAOUHSC_01720
SAOUHSC_01496-cmk	SAOUHSC_01697	SAOUHSC_01721
SAOUHSC_01501	SAOUHSC_01700	SAOUHSC_01722-alaS
SAOUHSC_01544	SAOUHSC_01701	SAOUHSC_01727
SAOUHSC_01550	SAOUHSC_01714-greA	SAOUHSC_01738-hisS
SAOUHSC_01551	SAOUHSC_01720	SAOUHSC_01741
SAOUHSC_01555	SAOUHSC_01721	SAOUHSC_01746
SAOUHSC_01573	SAOUHSC_01722-alaS	SAOUHSC_01750-ruvB
SAOUHSC_01578	SAOUHSC_01726	SAOUHSC_01753-obgE
SAOUHSC_01579	SAOUHSC_01727	SAOUHSC_01756
SAOUHSC_01580	SAOUHSC_01737-aspS	SAOUHSC_01757-rplU
SAOUHSC_01592-fur	SAOUHSC_01738-hisS	SAOUHSC_01766
SAOUHSC_01598	SAOUHSC_01739	SAOUHSC_01767-valS
SAOUHSC_01599	SAOUHSC_01741	SAOUHSC_01772
SAOUHSC_01605	SAOUHSC_01742	SAOUHSC_01773
SAOUHSC_01619	SAOUHSC_01746	SAOUHSC_01774-hemC
SAOUHSC_01623	SAOUHSC_01750-ruvB	SAOUHSC_01776-hemA
SAOUHSC_01624	SAOUHSC_01751-ruvA	SAOUHSC_01778-clpX
SAOUHSC_01625	SAOUHSC_01753-obgE	SAOUHSC_01782
SAOUHSC_01627	SAOUHSC_01755-rpmA	SAOUHSC_01783
SAOUHSC_01662	SAOUHSC_01756	SAOUHSC_01784-rplT
SAOUHSC_01663	SAOUHSC_01757-rplU	SAOUHSC_01785-rpmI
SAOUHSC_01666	SAOUHSC_01766	SAOUHSC_01786-infC
SAOUHSC_01672	SAOUHSC_01767-valS	SAOUHSC_01787
SAOUHSC_01682-dnaJ	SAOUHSC_01770	SAOUHSC_01789
SAOUHSC_01683-dnaK	SAOUHSC_01777-engB	SAOUHSC_01791
SAOUHSC_01684-grpE	SAOUHSC_01782	SAOUHSC_01792
SAOUHSC_01687	SAOUHSC_01784-rplT	SAOUHSC_01793-nrdR
SAOUHSC_01690-holA	SAOUHSC_01785-rpmI	SAOUHSC_01807
SAOUHSC_01697	SAOUHSC_01786-infC	SAOUHSC_01809
SAOUHSC_01698	SAOUHSC_01787	SAOUHSC_01811
SAOUHSC_01700	SAOUHSC_01788-thrS	SAOUHSC_01829-rpsD
SAOUHSC_01701	SAOUHSC_01791	SAOUHSC_01839
SAOUHSC_01714-greA	SAOUHSC_01792	SAOUHSC_01856-murC
SAOUHSC_01722-alaS	SAOUHSC_01795-coaE	SAOUHSC_01859
SAOUHSC_01726	SAOUHSC_01806	SAOUHSC_01866
SAOUHSC_01727	SAOUHSC_01807	SAOUHSC_01871
SAOUHSC_01737-aspS	SAOUHSC_01808	SAOUHSC_01875-leuS
SAOUHSC_01738-hisS	SAOUHSC_01809	SAOUHSC_01915-menC
SAOUHSC_01741	SAOUHSC_01811	SAOUHSC_01916
SAOUHSC_01746	SAOUHSC_01829-rpsD	SAOUHSC_01961-hemH
SAOUHSC_01753-obgE	SAOUHSC_01827-ezrA	SAOUHSC_01962-hemE
SAOUHSC_01755-rpmA	SAOUHSC_01837	SAOUHSC_01973
SAOUHSC_01756	SAOUHSC_01839	SAOUHSC_02106
SAOUHSC_01757-rplU	SAOUHSC_01856-murC	SAOUHSC_02107
SAOUHSC_01760	SAOUHSC_01866	SAOUHSC_02114
SAOUHSC_01766	SAOUHSC_01871	SAOUHSC_02116-gatB
SAOUHSC_01767-valS	SAOUHSC_01875-leuS	SAOUHSC_02117-gatA
SAOUHSC_01772	SAOUHSC_01908	SAOUHSC_02118-gatC
SAOUHSC_01773	SAOUHSC_01909	SAOUHSC_02122
SAOUHSC_01774-hemC	SAOUHSC_01928	SAOUHSC_02123
SAOUHSC_01776-hemA	SAOUHSC_01930	SAOUHSC_02133
SAOUHSC_01777-engB	SAOUHSC_01979	SAOUHSC_02140
SAOUHSC_01778-clpX	SAOUHSC_02102	SAOUHSC_02143
SAOUHSC_01784-rplT	SAOUHSC_02106	SAOUHSC_02151
SAOUHSC_01785-rpmI	SAOUHSC_02107	SAOUHSC_02152
SAOUHSC_01786-infC	SAOUHSC_02114	SAOUHSC_02255-groES
SAOUHSC_01787	SAOUHSC_02116-gatB	SAOUHSC_02277-gcp
SAOUHSC_01788-thrS	SAOUHSC_02117-gatA	SAOUHSC_02278
SAOUHSC_01789	SAOUHSC_02118-gatC	SAOUHSC_02279
SAOUHSC_01791	SAOUHSC_02122	SAOUHSC_02280
SAOUHSC_01792	SAOUHSC_02123	SAOUHSC_02318-ddl
SAOUHSC_01795-coaE	SAOUHSC_02132-nadE	SAOUHSC_02336-fabZ
SAOUHSC_01805	SAOUHSC_02133	SAOUHSC_02357
SAOUHSC_01807	SAOUHSC_02140	SAOUHSC_02359-prfA
SAOUHSC_01808	SAOUHSC_02151	SAOUHSC_02368-pyrG
SAOUHSC_01809	SAOUHSC_02152	SAOUHSC_02399
SAOUHSC_01811	SAOUHSC_02254-groEL	SAOUHSC_02407
SAOUHSC_01829-rpsD	SAOUHSC_02255-groES	SAOUHSC_02478-rplM
SAOUHSC_01827-ezrA	SAOUHSC_02260	SAOUHSC_02482-cbiO
SAOUHSC_01837	SAOUHSC_02277-gcp	SAOUHSC_02485
SAOUHSC_01839	SAOUHSC_02279	SAOUHSC_02486
SAOUHSC_01841	SAOUHSC_02280	SAOUHSC_02487-rpsM
SAOUHSC_01856-murC	SAOUHSC_02306-acpS	SAOUHSC_02488-rpmJ
SAOUHSC_01857	SAOUHSC_02317	SAOUHSC_02489-infA
SAOUHSC_01858	SAOUHSC_02318-ddl	SAOUHSC_02490-adk
SAOUHSC_01859	SAOUHSC_02327	SAOUHSC_02491-secY
SAOUHSC_01871	SAOUHSC_02336-fabZ	SAOUHSC_02492-rplO
SAOUHSC_01875-leuS	SAOUHSC_02337-murA	SAOUHSC_02493-rpmD
SAOUHSC_01905	SAOUHSC_02357	SAOUHSC_02494-rpsE
SAOUHSC_01908	SAOUHSC_02359-prfA	SAOUHSC_02495-rplR
SAOUHSC_01909	SAOUHSC_02361-rpmE2	SAOUHSC_02496-rplF
SAOUHSC_01911	SAOUHSC_02366	SAOUHSC_02498-rpsH
SAOUHSC_01924	SAOUHSC_02368-pyrG	SAOUHSC_02499-rpsN
SAOUHSC_01961-hemH	SAOUHSC_02371	SAOUHSC_02500-rplE
SAOUHSC_01962-hemE	SAOUHSC_02399	SAOUHSC_02501-rplX
SAOUHSC_01973	SAOUHSC_02405-glmM	SAOUHSC_02502-rplN
SAOUHSC_01977	SAOUHSC_02407	SAOUHSC_02503-rpsQ
SAOUHSC_01993	SAOUHSC_02477-rpsI	SAOUHSC_02504
SAOUHSC_02002	SAOUHSC_02478-rplM	SAOUHSC_02505-rplP
SAOUHSC_02017	SAOUHSC_02484-rplQ	SAOUHSC_02506-rpsC
SAOUHSC_02053	SAOUHSC_02485	SAOUHSC_02507-rplV
SAOUHSC_02054	SAOUHSC_02486	SAOUHSC_02508-rpsS
SAOUHSC_02055	SAOUHSC_02487-rpsM	SAOUHSC_02509-rplB
SAOUHSC_02065	SAOUHSC_02488-rpmJ	SAOUHSC_02510-rplW
SAOUHSC_02076	SAOUHSC_02489-infA	SAOUHSC_02511-rplD
SAOUHSC_02084	SAOUHSC_02490-adk	SAOUHSC_02512a
SAOUHSC_02102	SAOUHSC_02491-secY	SAOUHSC_02512-rplC
SAOUHSC_02106	SAOUHSC_02492-rplO	SAOUHSC_02527
SAOUHSC_02107	SAOUHSC_02493-rpmD	SAOUHSC_02612
SAOUHSC_02114	SAOUHSC_02494-rpsE	SAOUHSC_02623
SAOUHSC_02116-gatB	SAOUHSC_02495-rplR	SAOUHSC_02793-pgcA
SAOUHSC_02117-gatA	SAOUHSC_02496-rplF	SAOUHSC_03052
SAOUHSC_02118-gatC	SAOUHSC_02498-rpsH	SAOUHSC_03053-trmE
SAOUHSC_02122	SAOUHSC_02499-rpsN	SAOUHSC_03054-rnpA
SAOUHSC_02123	SAOUHSC_02500-rplE	SAOUHSC_03055-rpmH
SAOUHSC_02132-nadE	SAOUHSC_02501-rplX	SAOUHSC_A01514
SAOUHSC_02133	SAOUHSC_02502-rplN
SAOUHSC_02140	SAOUHSC_02503-rpsQ
SAOUHSC_02151	SAOUHSC_02504
SAOUHSC_02152	SAOUHSC_02505-rplP
SAOUHSC_02154	SAOUHSC_02506-rpsC
SAOUHSC_02164	SAOUHSC_02507-rplV
SAOUHSC_02175	SAOUHSC_02508-rpsS
SAOUHSC_02183	SAOUHSC_02509-rplB
SAOUHSC_02209	SAOUHSC_02510-rplW
SAOUHSC_02214	SAOUHSC_02511-rplD
SAOUHSC_02215	SAOUHSC_02512a
SAOUHSC_02219	SAOUHSC_02512-rplC
SAOUHSC_02224	SAOUHSC_02527
SAOUHSC_02235	SAOUHSC_02571
SAOUHSC_02237	SAOUHSC_02572
SAOUHSC_02238	SAOUHSC_02575
SAOUHSC_02254-groEL	SAOUHSC_02612
SAOUHSC_02255-groES	SAOUHSC_02623
SAOUHSC_02277-gcp	SAOUHSC_02720
SAOUHSC_02279	SAOUHSC_02757
SAOUHSC_02280	SAOUHSC_02791
SAOUHSC_02294	SAOUHSC_02805
SAOUHSC_02306-acpS	SAOUHSC_02859
SAOUHSC_02307	SAOUHSC_02860
SAOUHSC_02317	SAOUHSC_03049
SAOUHSC_02318-ddl	SAOUHSC_03052
SAOUHSC_02325	SAOUHSC_03053-trmE
SAOUHSC_02327	SAOUHSC_03054-rnpA
SAOUHSC_02332	SAOUHSC_03055-rpmH
SAOUHSC_02336-fabZ
SAOUHSC_02357
SAOUHSC_02359-prfA
SAOUHSC_02361-rpmE2
SAOUHSC_02368-pyrG
SAOUHSC_02371
SAOUHSC_02379
SAOUHSC_02383
SAOUHSC_02399
SAOUHSC_02405-glmM
SAOUHSC_02407
SAOUHSC_02410
SAOUHSC_02411
SAOUHSC_02412
SAOUHSC_02416
SAOUHSC_02437
SAOUHSC_02477-rpsI
SAOUHSC_02478-rplM
SAOUHSC_02484-rplQ
SAOUHSC_02485
SAOUHSC_02486
SAOUHSC_02487-rpsM
SAOUHSC_02488-rpmJ
SAOUHSC_02489-infA
SAOUHSC_02490-adk
SAOUHSC_02491-secY
SAOUHSC_02492-rplO
SAOUHSC_02493-rpmD
SAOUHSC_02494-rpsE
SAOUHSC_02495-rplR
SAOUHSC_02496-rplF
SAOUHSC_02498-rpsH
SAOUHSC_02499-rpsN
SAOUHSC_02500-rplE
SAOUHSC_02501-rplX
SAOUHSC_02502-rplN
SAOUHSC_02503-rpsQ
SAOUHSC_02504
SAOUHSC_02505-rplP
SAOUHSC_02506-rpsC
SAOUHSC_02507-rplV
SAOUHSC_02508-rpsS
SAOUHSC_02509-rplB
SAOUHSC_02510-rplW
SAOUHSC_02511-rplD
SAOUHSC_02512a
SAOUHSC_02512-rplC
SAOUHSC_02527
SAOUHSC_02534
SAOUHSC_02571
SAOUHSC_02623
SAOUHSC_02720
SAOUHSC_02721
SAOUHSC_02745
SAOUHSC_02860
SAOUHSC_02872
SAOUHSC_03054-rnpA
SAOUHSC_03055-rpmH
SAOUHSC_02534
SAOUHSC_02571
SAOUHSC_02623
SAOUHSC_02707
SAOUHSC_02720
SAOUHSC_02721
SAOUHSC_02745
SAOUHSC_02860
SAOUHSC_02872
SAOUHSC_03043
SAOUHSC_03054
SAOUHSC_03055

## Sheet: essential by promoter
blunt	call		erm	call		promoters	call
SAOUHSC_00001-dnaA	Essential		SAOUHSC_00001-dnaA	Essential		SAOUHSC_00001-dnaA	Essential
SAOUHSC_00002	Domain Essential		SAOUHSC_00002	Domain Essential		SAOUHSC_00002	Domain Essential
SAOUHSC_00003	Non-Essential		SAOUHSC_00003	Non-Essential		SAOUHSC_00003	Domain Essential
SAOUHSC_00004-recF	Domain Essential		SAOUHSC_00004-recF	Essential		SAOUHSC_00004-recF	Essential
SAOUHSC_00005	Essential		SAOUHSC_00005	Essential		SAOUHSC_00005	Essential
SAOUHSC_00006	Essential		SAOUHSC_00006	Essential		SAOUHSC_00006	Essential
SAOUHSC_00007	Non-Essential		SAOUHSC_00007	Non-Essential		SAOUHSC_00007	Non-Essential
SAOUHSC_00008	Non-Essential		SAOUHSC_00008	Non-Essential		SAOUHSC_00008	Non-Essential
SAOUHSC_00009	Essential		SAOUHSC_00009	Essential		SAOUHSC_00009	Essential
SAOUHSC_00010	Non-Essential		SAOUHSC_00010	Non-Essential		SAOUHSC_00010	Non-Essential
SAOUHSC_00012	Non-Essential		SAOUHSC_00012	Non-Essential		SAOUHSC_00012	Non-Essential
SAOUHSC_00013	Non-Essential		SAOUHSC_00013	Non-Essential		SAOUHSC_00013	Non-Essential
SAOUHSC_00014	Non-Essential		SAOUHSC_00014	Non-Essential		SAOUHSC_00014	Non-Essential
SAOUHSC_00015	Essential		SAOUHSC_00015	Essential		SAOUHSC_00015	Essential
SAOUHSC_00017-rplI	Essential		SAOUHSC_00017-rplI	Non-Essential		SAOUHSC_00017-rplI	Domain Essential
SAOUHSC_00018	Essential		SAOUHSC_00018	Essential		SAOUHSC_00018	Essential
SAOUHSC_00019	Non-Essential		SAOUHSC_00019	Non-Essential		SAOUHSC_00019	Non-Essential
SAOUHSC_00020	Domain Essential		SAOUHSC_00020	Domain Essential		SAOUHSC_00020	Domain Essential
SAOUHSC_00021	Essential		SAOUHSC_00021	Essential		SAOUHSC_00021	Essential
SAOUHSC_00022-yycH	Non-Essential		SAOUHSC_00022-yycH	Non-Essential		SAOUHSC_00022-yycH	Non-Essential
SAOUHSC_00023-yycI	Non-Essential		SAOUHSC_00023-yycI	Non-Essential		SAOUHSC_00023-yycI	Non-Essential
SAOUHSC_00024	Non-Essential		SAOUHSC_00024	Non-Essential		SAOUHSC_00024	Non-Essential
SAOUHSC_00025	Non-Essential		SAOUHSC_00025	Non-Essential		SAOUHSC_00025	Non-Essential
SAOUHSC_00026	Non-Essential		SAOUHSC_00026	Non-Essential		SAOUHSC_00026	Non-Essential
SAOUHSC_00027	Non-Essential		SAOUHSC_00027	Non-Essential		SAOUHSC_00027	Non-Essential
SAOUHSC_00028	Non-Essential		SAOUHSC_00028	Non-Essential		SAOUHSC_00028	Non-Essential
SAOUHSC_00029	Non-Essential		SAOUHSC_00029	Non-Essential		SAOUHSC_00029	Non-Essential
SAOUHSC_00030	Non-Essential		SAOUHSC_00030	Non-Essential		SAOUHSC_00030	Non-Essential
SAOUHSC_00031	Non-Essential		SAOUHSC_00031	Non-Essential		SAOUHSC_00031	Non-Essential
SAOUHSC_00032	Non-Essential		SAOUHSC_00032	Non-Essential		SAOUHSC_00032	Non-Essential
SAOUHSC_00033	Non-Essential		SAOUHSC_00033	Non-Essential		SAOUHSC_00033	Non-Essential
SAOUHSC_00034	Non-Essential		SAOUHSC_00034	Non-Essential		SAOUHSC_00034	Non-Essential
SAOUHSC_00035	Non-Essential		SAOUHSC_00035	Non-Essential		SAOUHSC_00035	Non-Essential
SAOUHSC_00036	Non-Essential		SAOUHSC_00036	Non-Essential		SAOUHSC_00036	Non-Essential
SAOUHSC_00037	Non-Essential		SAOUHSC_00037	Non-Essential		SAOUHSC_00037	Non-Essential
SAOUHSC_00038	Non-Essential		SAOUHSC_00038	Non-Essential		SAOUHSC_00038	Non-Essential
SAOUHSC_00039	Non-Essential		SAOUHSC_00039	Non-Essential		SAOUHSC_00039	Non-Essential
SAOUHSC_00040	Non-Essential		SAOUHSC_00040	Non-Essential		SAOUHSC_00040	Non-Essential
SAOUHSC_00041	Non-Essential		SAOUHSC_00041	Non-Essential		SAOUHSC_00041	Non-Essential
SAOUHSC_00042	Non-Essential		SAOUHSC_00042	Non-Essential		SAOUHSC_00042	Non-Essential
SAOUHSC_00043	Non-Essential		SAOUHSC_00043	Non-Essential		SAOUHSC_00043	Non-Essential
SAOUHSC_00044	Non-Essential		SAOUHSC_00044	Non-Essential		SAOUHSC_00044	Non-Essential
SAOUHSC_00045	Non-Essential		SAOUHSC_00045	Non-Essential		SAOUHSC_00045	Non-Essential
SAOUHSC_00046	Non-Essential		SAOUHSC_00046	Non-Essential		SAOUHSC_00046	Non-Essential
SAOUHSC_00047	Non-Essential		SAOUHSC_00047	Non-Essential		SAOUHSC_00047	Non-Essential
SAOUHSC_00049	Non-Essential		SAOUHSC_00049	Non-Essential		SAOUHSC_00049	Non-Essential
SAOUHSC_00050	Non-Essential		SAOUHSC_00050	Non-Essential		SAOUHSC_00050	Non-Essential
SAOUHSC_00051	Non-Essential		SAOUHSC_00051	Non-Essential		SAOUHSC_00051	Domain Essential
SAOUHSC_00052	Non-Essential		SAOUHSC_00052	Non-Essential		SAOUHSC_00052	Non-Essential
SAOUHSC_00053	Non-Essential		SAOUHSC_00053	Non-Essential		SAOUHSC_00053	Non-Essential
SAOUHSC_00054	Non-Essential		SAOUHSC_00054	Non-Essential		SAOUHSC_00054	Non-Essential
SAOUHSC_00055	Non-Essential		SAOUHSC_00055	Non-Essential		SAOUHSC_00055	Non-Essential
SAOUHSC_00056	Non-Essential		SAOUHSC_00056	Non-Essential		SAOUHSC_00056	Non-Essential
SAOUHSC_00057	Non-Essential		SAOUHSC_00057	Non-Essential		SAOUHSC_00057	Non-Essential
SAOUHSC_00058	Non-Essential		SAOUHSC_00058	Non-Essential		SAOUHSC_00058	Non-Essential
SAOUHSC_00060	Non-Essential		SAOUHSC_00060	Non-Essential		SAOUHSC_00060	Non-Essential
SAOUHSC_00061	Non-Essential		SAOUHSC_00061	Non-Essential		SAOUHSC_00061	Non-Essential
SAOUHSC_00062	Non-Essential		SAOUHSC_00062	Non-Essential		SAOUHSC_00062	Non-Essential
SAOUHSC_00064	Non-Essential		SAOUHSC_00064	Non-Essential		SAOUHSC_00064	Non-Essential
SAOUHSC_00065	Non-Essential		SAOUHSC_00065	Non-Essential		SAOUHSC_00065	Non-Essential
SAOUHSC_00067	Non-Essential		SAOUHSC_00067	Non-Essential		SAOUHSC_00067	Non-Essential
SAOUHSC_00069	Non-Essential		SAOUHSC_00069	Non-Essential		SAOUHSC_00069	Non-Essential
SAOUHSC_00070	Domain Essential		SAOUHSC_00070	Non-Essential		SAOUHSC_00070	Non-Essential
SAOUHSC_00071	Domain Essential		SAOUHSC_00071	Non-Essential		SAOUHSC_00071	Non-Essential
SAOUHSC_00072	Non-Essential		SAOUHSC_00072	Non-Essential		SAOUHSC_00072	Non-Essential
SAOUHSC_00074	Non-Essential		SAOUHSC_00074	Non-Essential		SAOUHSC_00074	Non-Essential
SAOUHSC_00075	Non-Essential		SAOUHSC_00075	Non-Essential		SAOUHSC_00075	Non-Essential
SAOUHSC_00076	Non-Essential		SAOUHSC_00076	Non-Essential		SAOUHSC_00076	Non-Essential
SAOUHSC_00077	Non-Essential		SAOUHSC_00077	Non-Essential		SAOUHSC_00077	Non-Essential
SAOUHSC_00078	Non-Essential		SAOUHSC_00078	Non-Essential		SAOUHSC_00078	Non-Essential
SAOUHSC_00079	Non-Essential		SAOUHSC_00079	Non-Essential		SAOUHSC_00079	Non-Essential
SAOUHSC_00080	Non-Essential		SAOUHSC_00080	Non-Essential		SAOUHSC_00080	Non-Essential
SAOUHSC_00081	Non-Essential		SAOUHSC_00081	Non-Essential		SAOUHSC_00081	Non-Essential
SAOUHSC_00082	Non-Essential		SAOUHSC_00082	Non-Essential		SAOUHSC_00082	Non-Essential
SAOUHSC_00083	Non-Essential		SAOUHSC_00083	Non-Essential		SAOUHSC_00083	Non-Essential
SAOUHSC_00084	Non-Essential		SAOUHSC_00084	Non-Essential		SAOUHSC_00084	Non-Essential
SAOUHSC_00085	Non-Essential		SAOUHSC_00085	Non-Essential		SAOUHSC_00085	Non-Essential
SAOUHSC_00086	Non-Essential		SAOUHSC_00086	Non-Essential		SAOUHSC_00086	Non-Essential
SAOUHSC_00087	Non-Essential		SAOUHSC_00087	Non-Essential		SAOUHSC_00087	Non-Essential
SAOUHSC_00088	Non-Essential		SAOUHSC_00088	Non-Essential		SAOUHSC_00088	Non-Essential
SAOUHSC_00089	Non-Essential		SAOUHSC_00089	Non-Essential		SAOUHSC_00089	Non-Essential
SAOUHSC_00090	Non-Essential		SAOUHSC_00090	Non-Essential		SAOUHSC_00090	Non-Essential
SAOUHSC_00091	Non-Essential		SAOUHSC_00091	Non-Essential		SAOUHSC_00091	Non-Essential
SAOUHSC_00092	Non-Essential		SAOUHSC_00092	Non-Essential		SAOUHSC_00092	Non-Essential
SAOUHSC_00093	Domain Essential		SAOUHSC_00093	Domain Essential		SAOUHSC_00093	Domain Essential
SAOUHSC_00094	Non-Essential		SAOUHSC_00094	Domain Essential		SAOUHSC_00094	Domain Essential
SAOUHSC_00096	Non-Essential		SAOUHSC_00096	Non-Essential		SAOUHSC_00096	Non-Essential
SAOUHSC_00097	Non-Essential		SAOUHSC_00097	Non-Essential		SAOUHSC_00097	Non-Essential
SAOUHSC_00099	Non-Essential		SAOUHSC_00099	Non-Essential		SAOUHSC_00099	Non-Essential
SAOUHSC_00100	Non-Essential		SAOUHSC_00100	Non-Essential		SAOUHSC_00100	Non-Essential
SAOUHSC_00101	Non-Essential		SAOUHSC_00101	Non-Essential		SAOUHSC_00101	Non-Essential
SAOUHSC_00102	Non-Essential		SAOUHSC_00102	Non-Essential		SAOUHSC_00102	Non-Essential
SAOUHSC_00103	Non-Essential		SAOUHSC_00103	Non-Essential		SAOUHSC_00103	Non-Essential
SAOUHSC_00104	Non-Essential		SAOUHSC_00104	Non-Essential		SAOUHSC_00104	Non-Essential
SAOUHSC_00105	Non-Essential		SAOUHSC_00105	Non-Essential		SAOUHSC_00105	Non-Essential
SAOUHSC_00106	Non-Essential		SAOUHSC_00106	Non-Essential		SAOUHSC_00106	Non-Essential
SAOUHSC_00107	Non-Essential		SAOUHSC_00107	Non-Essential		SAOUHSC_00107	Non-Essential
SAOUHSC_00108	Non-Essential		SAOUHSC_00108	Non-Essential		SAOUHSC_00108	Non-Essential
SAOUHSC_00109	Non-Essential		SAOUHSC_00109	Non-Essential		SAOUHSC_00109	Non-Essential
SAOUHSC_00111	Non-Essential		SAOUHSC_00111	Non-Essential		SAOUHSC_00111	Non-Essential
SAOUHSC_00112	Non-Essential		SAOUHSC_00112	Non-Essential		SAOUHSC_00112	Non-Essential
SAOUHSC_00113	Non-Essential		SAOUHSC_00113	Non-Essential		SAOUHSC_00113	Non-Essential
SAOUHSC_00114	Non-Essential		SAOUHSC_00114	Non-Essential		SAOUHSC_00114	Non-Essential
SAOUHSC_00115	Non-Essential		SAOUHSC_00115	Non-Essential		SAOUHSC_00115	Non-Essential
SAOUHSC_00116	Non-Essential		SAOUHSC_00116	Non-Essential		SAOUHSC_00116	Non-Essential
SAOUHSC_00117	Non-Essential		SAOUHSC_00117	Non-Essential		SAOUHSC_00117	Non-Essential
SAOUHSC_00118	Non-Essential		SAOUHSC_00118	Non-Essential		SAOUHSC_00118	Non-Essential
SAOUHSC_00119	Non-Essential		SAOUHSC_00119	Non-Essential		SAOUHSC_00119	Non-Essential
SAOUHSC_00120	Non-Essential		SAOUHSC_00120	Non-Essential		SAOUHSC_00120	Non-Essential
SAOUHSC_00121	Non-Essential		SAOUHSC_00121	Non-Essential		SAOUHSC_00121	Non-Essential
SAOUHSC_00122	Non-Essential		SAOUHSC_00122	Non-Essential		SAOUHSC_00122	Non-Essential
SAOUHSC_00123	Non-Essential		SAOUHSC_00123	Non-Essential		SAOUHSC_00123	Non-Essential
SAOUHSC_00124	Non-Essential		SAOUHSC_00124	Non-Essential		SAOUHSC_00124	Non-Essential
SAOUHSC_00125	Non-Essential		SAOUHSC_00125	Non-Essential		SAOUHSC_00125	Non-Essential
SAOUHSC_00126	Non-Essential		SAOUHSC_00126	Non-Essential		SAOUHSC_00126	Non-Essential
SAOUHSC_00127	Non-Essential		SAOUHSC_00127	Non-Essential		SAOUHSC_00127	Non-Essential
SAOUHSC_00128	Non-Essential		SAOUHSC_00128	Non-Essential		SAOUHSC_00128	Non-Essential
SAOUHSC_00129	Non-Essential		SAOUHSC_00129	Non-Essential		SAOUHSC_00129	Non-Essential
SAOUHSC_00130	Non-Essential		SAOUHSC_00130	Non-Essential		SAOUHSC_00130	Non-Essential
SAOUHSC_00131	Non-Essential		SAOUHSC_00131	Non-Essential		SAOUHSC_00131	Non-Essential
SAOUHSC_00132	Non-Essential		SAOUHSC_00132	Non-Essential		SAOUHSC_00132	Non-Essential
SAOUHSC_00133	Non-Essential		SAOUHSC_00133	Non-Essential		SAOUHSC_00133	Non-Essential
SAOUHSC_00134	Non-Essential		SAOUHSC_00134	Non-Essential		SAOUHSC_00134	Non-Essential
SAOUHSC_00135	Non-Essential		SAOUHSC_00135	Non-Essential		SAOUHSC_00135	Non-Essential
SAOUHSC_00136	Non-Essential		SAOUHSC_00136	Non-Essential		SAOUHSC_00136	Non-Essential
SAOUHSC_00137	Non-Essential		SAOUHSC_00137	Non-Essential		SAOUHSC_00137	Non-Essential
SAOUHSC_00138	Non-Essential		SAOUHSC_00138	Non-Essential		SAOUHSC_00138	Non-Essential
SAOUHSC_00139	Non-Essential		SAOUHSC_00139	Non-Essential		SAOUHSC_00139	Non-Essential
SAOUHSC_00141	Non-Essential		SAOUHSC_00141	Domain Essential		SAOUHSC_00141	Non-Essential
SAOUHSC_00142	Non-Essential		SAOUHSC_00142	Non-Essential		SAOUHSC_00142	Non-Essential
SAOUHSC_00143	Non-Essential		SAOUHSC_00143	Non-Essential		SAOUHSC_00143	Non-Essential
SAOUHSC_00144	Non-Essential		SAOUHSC_00144	Non-Essential		SAOUHSC_00144	Non-Essential
SAOUHSC_00145	Non-Essential		SAOUHSC_00145	Non-Essential		SAOUHSC_00145	Non-Essential
SAOUHSC_00146	Non-Essential		SAOUHSC_00146	Non-Essential		SAOUHSC_00146	Non-Essential
SAOUHSC_00147	Non-Essential		SAOUHSC_00147	Non-Essential		SAOUHSC_00147	Non-Essential
SAOUHSC_00148-argJ	Non-Essential		SAOUHSC_00148-argJ	Non-Essential		SAOUHSC_00148-argJ	Non-Essential
SAOUHSC_00149-argC	Non-Essential		SAOUHSC_00149-argC	Non-Essential		SAOUHSC_00149-argC	Non-Essential
SAOUHSC_00150	Non-Essential		SAOUHSC_00150	Non-Essential		SAOUHSC_00150	Non-Essential
SAOUHSC_00151	Non-Essential		SAOUHSC_00151	Non-Essential		SAOUHSC_00151	Non-Essential
SAOUHSC_00152	Non-Essential		SAOUHSC_00152	Non-Essential		SAOUHSC_00152	Non-Essential
SAOUHSC_00153	Non-Essential		SAOUHSC_00153	Non-Essential		SAOUHSC_00153	Non-Essential
SAOUHSC_00154	Non-Essential		SAOUHSC_00154	Non-Essential		SAOUHSC_00154	Non-Essential
SAOUHSC_00155	Non-Essential		SAOUHSC_00155	Non-Essential		SAOUHSC_00155	Non-Essential
SAOUHSC_00156	Non-Essential		SAOUHSC_00156	Non-Essential		SAOUHSC_00156	Non-Essential
SAOUHSC_00157-murQ	Non-Essential		SAOUHSC_00157-murQ	Non-Essential		SAOUHSC_00157-murQ	Non-Essential
SAOUHSC_00158	Non-Essential		SAOUHSC_00158	Non-Essential		SAOUHSC_00158	Non-Essential
SAOUHSC_00160	Non-Essential		SAOUHSC_00160	Non-Essential		SAOUHSC_00160	Non-Essential
SAOUHSC_00161	Non-Essential		SAOUHSC_00161	Non-Essential		SAOUHSC_00161	Non-Essential
SAOUHSC_00162	Non-Essential		SAOUHSC_00162	Non-Essential		SAOUHSC_00162	Non-Essential
SAOUHSC_00163	Non-Essential		SAOUHSC_00163	Non-Essential		SAOUHSC_00163	Non-Essential
SAOUHSC_00164	Non-Essential		SAOUHSC_00164	Non-Essential		SAOUHSC_00164	Non-Essential
SAOUHSC_00166	Non-Essential		SAOUHSC_00166	Non-Essential		SAOUHSC_00166	Non-Essential
SAOUHSC_00167	Non-Essential		SAOUHSC_00167	Non-Essential		SAOUHSC_00167	Non-Essential
SAOUHSC_00168	Non-Essential		SAOUHSC_00168	Non-Essential		SAOUHSC_00168	Non-Essential
SAOUHSC_00169	Non-Essential		SAOUHSC_00169	Non-Essential		SAOUHSC_00169	Non-Essential
SAOUHSC_00170	Non-Essential		SAOUHSC_00170	Non-Essential		SAOUHSC_00170	Non-Essential
SAOUHSC_00171	Non-Essential		SAOUHSC_00171	Non-Essential		SAOUHSC_00171	Non-Essential
SAOUHSC_00172	Non-Essential		SAOUHSC_00172	Non-Essential		SAOUHSC_00172	Non-Essential
SAOUHSC_00173	Non-Essential		SAOUHSC_00173	Non-Essential		SAOUHSC_00173	Non-Essential
SAOUHSC_00174	Non-Essential		SAOUHSC_00174	Non-Essential		SAOUHSC_00174	Non-Essential
SAOUHSC_00175	Non-Essential		SAOUHSC_00175	Non-Essential		SAOUHSC_00175	Non-Essential
SAOUHSC_00176	Non-Essential		SAOUHSC_00176	Non-Essential		SAOUHSC_00176	Non-Essential
SAOUHSC_00177	Non-Essential		SAOUHSC_00177	Non-Essential		SAOUHSC_00177	Non-Essential
SAOUHSC_00178	Non-Essential		SAOUHSC_00178	Non-Essential		SAOUHSC_00178	Non-Essential
SAOUHSC_00179	Non-Essential		SAOUHSC_00179	Non-Essential		SAOUHSC_00179	Non-Essential
SAOUHSC_00180	Non-Essential		SAOUHSC_00180	Non-Essential		SAOUHSC_00180	Non-Essential
SAOUHSC_00181	Non-Essential		SAOUHSC_00181	Non-Essential		SAOUHSC_00181	Non-Essential
SAOUHSC_00182	Non-Essential		SAOUHSC_00182	Non-Essential		SAOUHSC_00182	Non-Essential
SAOUHSC_00183-uhpT	Non-Essential		SAOUHSC_00183-uhpT	Non-Essential		SAOUHSC_00183-uhpT	Non-Essential
SAOUHSC_00184	Non-Essential		SAOUHSC_00184	Non-Essential		SAOUHSC_00184	Non-Essential
SAOUHSC_00185	Non-Essential		SAOUHSC_00185	Non-Essential		SAOUHSC_00185	Non-Essential
SAOUHSC_00186	Non-Essential		SAOUHSC_00186	Non-Essential		SAOUHSC_00186	Non-Essential
SAOUHSC_00187	Non-Essential		SAOUHSC_00187	Non-Essential		SAOUHSC_00187	Non-Essential
SAOUHSC_00188	Non-Essential		SAOUHSC_00188	Non-Essential		SAOUHSC_00188	Non-Essential
SAOUHSC_00189	Non-Essential		SAOUHSC_00189	Non-Essential		SAOUHSC_00189	Non-Essential
SAOUHSC_00190	Non-Essential		SAOUHSC_00190	Non-Essential		SAOUHSC_00190	Non-Essential
SAOUHSC_00191	Non-Essential		SAOUHSC_00191	Non-Essential		SAOUHSC_00191	Non-Essential
SAOUHSC_00192	Non-Essential		SAOUHSC_00192	Non-Essential		SAOUHSC_00192	Non-Essential
SAOUHSC_00193	Non-Essential		SAOUHSC_00193	Non-Essential		SAOUHSC_00193	Non-Essential
SAOUHSC_00195	Non-Essential		SAOUHSC_00195	Non-Essential		SAOUHSC_00195	Non-Essential
SAOUHSC_00196	Non-Essential		SAOUHSC_00196	Non-Essential		SAOUHSC_00196	Non-Essential
SAOUHSC_00197	Non-Essential		SAOUHSC_00197	Non-Essential		SAOUHSC_00197	Non-Essential
SAOUHSC_00198	Non-Essential		SAOUHSC_00198	Non-Essential		SAOUHSC_00198	Non-Essential
SAOUHSC_00199	Non-Essential		SAOUHSC_00199	Non-Essential		SAOUHSC_00199	Non-Essential
SAOUHSC_00200	Non-Essential		SAOUHSC_00200	Non-Essential		SAOUHSC_00200	Non-Essential
SAOUHSC_00201	Non-Essential		SAOUHSC_00201	Non-Essential		SAOUHSC_00201	Non-Essential
SAOUHSC_00202	Non-Essential		SAOUHSC_00202	Non-Essential		SAOUHSC_00202	Non-Essential
SAOUHSC_00203	Non-Essential		SAOUHSC_00203	Non-Essential		SAOUHSC_00203	Non-Essential
SAOUHSC_00204	Non-Essential		SAOUHSC_00204	Non-Essential		SAOUHSC_00204	Non-Essential
SAOUHSC_00205	Non-Essential		SAOUHSC_00205	Non-Essential		SAOUHSC_00205	Non-Essential
SAOUHSC_00206	Non-Essential		SAOUHSC_00206	Non-Essential		SAOUHSC_00206	Non-Essential
SAOUHSC_00208	Non-Essential		SAOUHSC_00208	Non-Essential		SAOUHSC_00208	Non-Essential
SAOUHSC_00209	Non-Essential		SAOUHSC_00209	Non-Essential		SAOUHSC_00209	Non-Essential
SAOUHSC_00211	Non-Essential		SAOUHSC_00211	Non-Essential		SAOUHSC_00211	Non-Essential
SAOUHSC_00212	Non-Essential		SAOUHSC_00212	Non-Essential		SAOUHSC_00212	Non-Essential
SAOUHSC_00213	Non-Essential		SAOUHSC_00213	Non-Essential		SAOUHSC_00213	Non-Essential
SAOUHSC_00214	Non-Essential		SAOUHSC_00214	Non-Essential		SAOUHSC_00214	Non-Essential
SAOUHSC_00215	Non-Essential		SAOUHSC_00215	Non-Essential		SAOUHSC_00215	Non-Essential
SAOUHSC_00216	Non-Essential		SAOUHSC_00216	Non-Essential		SAOUHSC_00216	Non-Essential
SAOUHSC_00217	Non-Essential		SAOUHSC_00217	Non-Essential		SAOUHSC_00217	Non-Essential
SAOUHSC_00218	Non-Essential		SAOUHSC_00218	Non-Essential		SAOUHSC_00218	Non-Essential
SAOUHSC_00219	Non-Essential		SAOUHSC_00219	Non-Essential		SAOUHSC_00219	Non-Essential
SAOUHSC_00220-tarF	Non-Essential		SAOUHSC_00220-tarF	Non-Essential		SAOUHSC_00220-tarF	Non-Essential
SAOUHSC_00221-tarIp	Non-Essential		SAOUHSC_00221-tarIp	Non-Essential		SAOUHSC_00221-tarIp	Non-Essential
SAOUHSC_00222-tarJp	Non-Essential		SAOUHSC_00222-tarJp	Non-Essential		SAOUHSC_00222-tarJp	Non-Essential
SAOUHSC_00223-tarKp	Domain Essential		SAOUHSC_00223-tarKp	Domain Essential		SAOUHSC_00223-tarKp	Domain Essential
SAOUHSC_00225-ispD	Domain Essential		SAOUHSC_00225-ispD	Domain Essential		SAOUHSC_00225-ispD	Domain Essential
SAOUHSC_00226	Essential		SAOUHSC_00226	Essential		SAOUHSC_00226	Essential
SAOUHSC_00227	Domain Essential		SAOUHSC_00227	Non-Essential		SAOUHSC_00227	Domain Essential
SAOUHSC_00228-tarS	Non-Essential		SAOUHSC_00228-tarS	Non-Essential		SAOUHSC_00228-tarS	Non-Essential
SAOUHSC_00229	Non-Essential		SAOUHSC_00229	Non-Essential		SAOUHSC_00229	Non-Essential
SAOUHSC_00230	Non-Essential		SAOUHSC_00230	Non-Essential		SAOUHSC_00230	Non-Essential
SAOUHSC_00231	Non-Essential		SAOUHSC_00231	Non-Essential		SAOUHSC_00231	Non-Essential
SAOUHSC_00232	Non-Essential		SAOUHSC_00232	Non-Essential		SAOUHSC_00232	Non-Essential
SAOUHSC_00233	Non-Essential		SAOUHSC_00233	Non-Essential		SAOUHSC_00233	Non-Essential
SAOUHSC_00234	Non-Essential		SAOUHSC_00234	Non-Essential		SAOUHSC_00234	Non-Essential
SAOUHSC_00235	Non-Essential		SAOUHSC_00235	Non-Essential		SAOUHSC_00235	Non-Essential
SAOUHSC_00236	Non-Essential		SAOUHSC_00236	Non-Essential		SAOUHSC_00236	Non-Essential
SAOUHSC_00237	Non-Essential		SAOUHSC_00237	Non-Essential		SAOUHSC_00237	Non-Essential
SAOUHSC_00238	Non-Essential		SAOUHSC_00238	Non-Essential		SAOUHSC_00238	Non-Essential
SAOUHSC_00239	Non-Essential		SAOUHSC_00239	Non-Essential		SAOUHSC_00239	Non-Essential
SAOUHSC_00240	Non-Essential		SAOUHSC_00240	Non-Essential		SAOUHSC_00240	Non-Essential
SAOUHSC_00241	Non-Essential		SAOUHSC_00241	Non-Essential		SAOUHSC_00241	Non-Essential
SAOUHSC_00242	Non-Essential		SAOUHSC_00242	Non-Essential		SAOUHSC_00242	Non-Essential
SAOUHSC_00243	Non-Essential		SAOUHSC_00243	Non-Essential		SAOUHSC_00243	Non-Essential
SAOUHSC_00244	Non-Essential		SAOUHSC_00244	Non-Essential		SAOUHSC_00244	Non-Essential
SAOUHSC_00246	Non-Essential		SAOUHSC_00246	Non-Essential		SAOUHSC_00246	Non-Essential
SAOUHSC_00247	Non-Essential		SAOUHSC_00247	Non-Essential		SAOUHSC_00247	Non-Essential
SAOUHSC_00248	Non-Essential		SAOUHSC_00248	Non-Essential		SAOUHSC_00248	Non-Essential
SAOUHSC_00249	Non-Essential		SAOUHSC_00249	Non-Essential		SAOUHSC_00249	Non-Essential
SAOUHSC_00250	Non-Essential		SAOUHSC_00250	Non-Essential		SAOUHSC_00250	Non-Essential
SAOUHSC_00251	Non-Essential		SAOUHSC_00251	Non-Essential		SAOUHSC_00251	Non-Essential
SAOUHSC_00253	Non-Essential		SAOUHSC_00253	Non-Essential		SAOUHSC_00253	Non-Essential
SAOUHSC_00254	Non-Essential		SAOUHSC_00254	Non-Essential		SAOUHSC_00254	Non-Essential
SAOUHSC_00255	Non-Essential		SAOUHSC_00255	Non-Essential		SAOUHSC_00255	Non-Essential
SAOUHSC_00256	Non-Essential		SAOUHSC_00256	Non-Essential		SAOUHSC_00256	Non-Essential
SAOUHSC_00257	Non-Essential		SAOUHSC_00257	Non-Essential		SAOUHSC_00257	Non-Essential
SAOUHSC_00258	Non-Essential		SAOUHSC_00258	Non-Essential		SAOUHSC_00258	Non-Essential
SAOUHSC_00259	Non-Essential		SAOUHSC_00259	Non-Essential		SAOUHSC_00259	Non-Essential
SAOUHSC_00260	Non-Essential		SAOUHSC_00260	Non-Essential		SAOUHSC_00260	Non-Essential
SAOUHSC_00261	Non-Essential		SAOUHSC_00261	Non-Essential		SAOUHSC_00261	Non-Essential
SAOUHSC_00262	Non-Essential		SAOUHSC_00262	Non-Essential		SAOUHSC_00262	Non-Essential
SAOUHSC_00264	Non-Essential		SAOUHSC_00264	Non-Essential		SAOUHSC_00264	Non-Essential
SAOUHSC_00265	Non-Essential		SAOUHSC_00265	Non-Essential		SAOUHSC_00265	Non-Essential
SAOUHSC_00266	Non-Essential		SAOUHSC_00266	Non-Essential		SAOUHSC_00266	Non-Essential
SAOUHSC_00267	Non-Essential		SAOUHSC_00267	Non-Essential		SAOUHSC_00267	Non-Essential
SAOUHSC_00268	Non-Essential		SAOUHSC_00268	Non-Essential		SAOUHSC_00268	Non-Essential
SAOUHSC_00269	Non-Essential		SAOUHSC_00269	Non-Essential		SAOUHSC_00269	Non-Essential
SAOUHSC_00270	Non-Essential		SAOUHSC_00270	Non-Essential		SAOUHSC_00270	Non-Essential
SAOUHSC_00271	Non-Essential		SAOUHSC_00271	Non-Essential		SAOUHSC_00271	Non-Essential
SAOUHSC_00272	Non-Essential		SAOUHSC_00272	Non-Essential		SAOUHSC_00272	Non-Essential
SAOUHSC_00274	Non-Essential		SAOUHSC_00274	Non-Essential		SAOUHSC_00274	Non-Essential
SAOUHSC_00275	Non-Essential		SAOUHSC_00275	Non-Essential		SAOUHSC_00275	Non-Essential
SAOUHSC_00276	Non-Essential		SAOUHSC_00276	Non-Essential		SAOUHSC_00276	Non-Essential
SAOUHSC_00277	Non-Essential		SAOUHSC_00277	Non-Essential		SAOUHSC_00277	Non-Essential
SAOUHSC_00278	Non-Essential		SAOUHSC_00278	Non-Essential		SAOUHSC_00278	Non-Essential
SAOUHSC_00279	Non-Essential		SAOUHSC_00279	Non-Essential		SAOUHSC_00279	Non-Essential
SAOUHSC_00280	Non-Essential		SAOUHSC_00280	Non-Essential		SAOUHSC_00280	Non-Essential
SAOUHSC_00281	Non-Essential		SAOUHSC_00281	Non-Essential		SAOUHSC_00281	Non-Essential
SAOUHSC_00282	Non-Essential		SAOUHSC_00282	Non-Essential		SAOUHSC_00282	Non-Essential
SAOUHSC_00284	Non-Essential		SAOUHSC_00284	Non-Essential		SAOUHSC_00284	Non-Essential
SAOUHSC_00285	Non-Essential		SAOUHSC_00285	Non-Essential		SAOUHSC_00285	Non-Essential
SAOUHSC_00287	Non-Essential		SAOUHSC_00287	Non-Essential		SAOUHSC_00287	Non-Essential
SAOUHSC_00289	Non-Essential		SAOUHSC_00289	Non-Essential		SAOUHSC_00289	Non-Essential
SAOUHSC_00290	Non-Essential		SAOUHSC_00290	Non-Essential		SAOUHSC_00290	Non-Essential
SAOUHSC_00291	Non-Essential		SAOUHSC_00291	Non-Essential		SAOUHSC_00291	Non-Essential
SAOUHSC_00292	Non-Essential		SAOUHSC_00292	Non-Essential		SAOUHSC_00292	Non-Essential
SAOUHSC_00293	Non-Essential		SAOUHSC_00293	Non-Essential		SAOUHSC_00293	Non-Essential
SAOUHSC_00294	Non-Essential		SAOUHSC_00294	Non-Essential		SAOUHSC_00294	Non-Essential
SAOUHSC_00295	Non-Essential		SAOUHSC_00295	Non-Essential		SAOUHSC_00295	Non-Essential
SAOUHSC_00296	Non-Essential		SAOUHSC_00296	Non-Essential		SAOUHSC_00296	Non-Essential
SAOUHSC_00297	Non-Essential		SAOUHSC_00297	Non-Essential		SAOUHSC_00297	Non-Essential
SAOUHSC_00298	Non-Essential		SAOUHSC_00298	Non-Essential		SAOUHSC_00298	Non-Essential
SAOUHSC_00299	Non-Essential		SAOUHSC_00299	Non-Essential		SAOUHSC_00299	Non-Essential
SAOUHSC_00300	Domain Essential		SAOUHSC_00300	Non-Essential		SAOUHSC_00300	Non-Essential
SAOUHSC_00301	Non-Essential		SAOUHSC_00301	Non-Essential		SAOUHSC_00301	Non-Essential
SAOUHSC_00302	Non-Essential		SAOUHSC_00302	Non-Essential		SAOUHSC_00302	Non-Essential
SAOUHSC_00303	Non-Essential		SAOUHSC_00303	Non-Essential		SAOUHSC_00303	Non-Essential
SAOUHSC_00304	Non-Essential		SAOUHSC_00304	Non-Essential		SAOUHSC_00304	Non-Essential
SAOUHSC_00305	Non-Essential		SAOUHSC_00305	Non-Essential		SAOUHSC_00305	Non-Essential
SAOUHSC_00306	Non-Essential		SAOUHSC_00306	Non-Essential		SAOUHSC_00306	Non-Essential
SAOUHSC_00307	Non-Essential		SAOUHSC_00307	Non-Essential		SAOUHSC_00307	Non-Essential
SAOUHSC_00308	Non-Essential		SAOUHSC_00308	Non-Essential		SAOUHSC_00308	Non-Essential
SAOUHSC_00309	Non-Essential		SAOUHSC_00309	Non-Essential		SAOUHSC_00309	Non-Essential
SAOUHSC_00310-ulaA	Non-Essential		SAOUHSC_00310-ulaA	Non-Essential		SAOUHSC_00310-ulaA	Non-Essential
SAOUHSC_00311	Non-Essential		SAOUHSC_00311	Non-Essential		SAOUHSC_00311	Non-Essential
SAOUHSC_00312	Non-Essential		SAOUHSC_00312	Non-Essential		SAOUHSC_00312	Non-Essential
SAOUHSC_00313	Non-Essential		SAOUHSC_00313	Non-Essential		SAOUHSC_00313	Non-Essential
SAOUHSC_00314	Non-Essential		SAOUHSC_00314	Non-Essential		SAOUHSC_00314	Non-Essential
SAOUHSC_00315	Non-Essential		SAOUHSC_00315	Non-Essential		SAOUHSC_00315	Non-Essential
SAOUHSC_00316	Non-Essential		SAOUHSC_00316	Non-Essential		SAOUHSC_00316	Non-Essential
SAOUHSC_00317	Non-Essential		SAOUHSC_00317	Non-Essential		SAOUHSC_00317	Non-Essential
SAOUHSC_00318	Non-Essential		SAOUHSC_00318	Non-Essential		SAOUHSC_00318	Non-Essential
SAOUHSC_00319	Non-Essential		SAOUHSC_00319	Non-Essential		SAOUHSC_00319	Non-Essential
SAOUHSC_00320	Non-Essential		SAOUHSC_00320	Non-Essential		SAOUHSC_00320	Non-Essential
SAOUHSC_00322	Non-Essential		SAOUHSC_00322	Non-Essential		SAOUHSC_00322	Non-Essential
SAOUHSC_00323	Non-Essential		SAOUHSC_00323	Non-Essential		SAOUHSC_00323	Non-Essential
SAOUHSC_00324	Non-Essential		SAOUHSC_00324	Non-Essential		SAOUHSC_00324	Non-Essential
SAOUHSC_00325	Non-Essential		SAOUHSC_00325	Non-Essential		SAOUHSC_00325	Non-Essential
SAOUHSC_00326	Non-Essential		SAOUHSC_00326	Non-Essential		SAOUHSC_00326	Non-Essential
SAOUHSC_00327	Non-Essential		SAOUHSC_00327	Non-Essential		SAOUHSC_00327	Non-Essential
SAOUHSC_00328	Non-Essential		SAOUHSC_00328	Non-Essential		SAOUHSC_00328	Non-Essential
SAOUHSC_00329	Non-Essential		SAOUHSC_00329	Non-Essential		SAOUHSC_00329	Non-Essential
SAOUHSC_00330	Non-Essential		SAOUHSC_00330	Non-Essential		SAOUHSC_00330	Non-Essential
SAOUHSC_00331	Non-Essential		SAOUHSC_00331	Non-Essential		SAOUHSC_00331	Non-Essential
SAOUHSC_00332	Non-Essential		SAOUHSC_00332	Non-Essential		SAOUHSC_00332	Non-Essential
SAOUHSC_00333	Non-Essential		SAOUHSC_00333	Non-Essential		SAOUHSC_00333	Non-Essential
SAOUHSC_00334	Non-Essential		SAOUHSC_00334	Non-Essential		SAOUHSC_00334	Non-Essential
SAOUHSC_00335	Non-Essential		SAOUHSC_00335	Non-Essential		SAOUHSC_00335	Non-Essential
SAOUHSC_00336	Domain Essential		SAOUHSC_00336	Domain Essential		SAOUHSC_00336	Domain Essential
SAOUHSC_00337	Non-Essential		SAOUHSC_00337	Non-Essential		SAOUHSC_00337	Non-Essential
SAOUHSC_00338	Non-Essential		SAOUHSC_00338	Non-Essential		SAOUHSC_00338	Non-Essential
SAOUHSC_00339	Non-Essential		SAOUHSC_00339	Non-Essential		SAOUHSC_00339	Non-Essential
SAOUHSC_00340	Non-Essential		SAOUHSC_00340	Non-Essential		SAOUHSC_00340	Non-Essential
SAOUHSC_00341	Non-Essential		SAOUHSC_00341	Non-Essential		SAOUHSC_00341	Non-Essential
SAOUHSC_00342	Non-Essential		SAOUHSC_00342	Non-Essential		SAOUHSC_00342	Non-Essential
SAOUHSC_00344	Non-Essential		SAOUHSC_00344	Non-Essential		SAOUHSC_00344	Non-Essential
SAOUHSC_00345	Domain Essential		SAOUHSC_00345	Non-Essential		SAOUHSC_00345	Domain Essential
SAOUHSC_00346-ychF	Domain Essential		SAOUHSC_00346-ychF	Non-Essential		SAOUHSC_00346-ychF	Non-Essential
SAOUHSC_00347	Non-Essential		SAOUHSC_00347	Non-Essential		SAOUHSC_00347	Non-Essential
SAOUHSC_00348-rpsF	Domain Essential		SAOUHSC_00348-rpsF	Domain Essential		SAOUHSC_00348-rpsF	Domain Essential
SAOUHSC_00349	Essential		SAOUHSC_00349	Essential		SAOUHSC_00349	Essential
SAOUHSC_00350-rpsR	Essential		SAOUHSC_00350-rpsR	Essential		SAOUHSC_00350-rpsR	Essential
SAOUHSC_00351	Non-Essential		SAOUHSC_00351	Non-Essential		SAOUHSC_00351	Non-Essential
SAOUHSC_00352	Non-Essential		SAOUHSC_00352	Non-Essential		SAOUHSC_00352	Non-Essential
SAOUHSC_00353	Non-Essential		SAOUHSC_00353	Non-Essential		SAOUHSC_00353	Non-Essential
SAOUHSC_00354	Non-Essential		SAOUHSC_00354	Non-Essential		SAOUHSC_00354	Non-Essential
SAOUHSC_00355	Non-Essential		SAOUHSC_00355	Non-Essential		SAOUHSC_00355	Non-Essential
SAOUHSC_00356	Non-Essential		SAOUHSC_00356	Non-Essential		SAOUHSC_00356	Non-Essential
SAOUHSC_00357	Non-Essential		SAOUHSC_00357	Non-Essential		SAOUHSC_00357	Non-Essential
SAOUHSC_00358	Non-Essential		SAOUHSC_00358	Non-Essential		SAOUHSC_00358	Non-Essential
SAOUHSC_00359	Non-Essential		SAOUHSC_00359	Non-Essential		SAOUHSC_00359	Non-Essential
SAOUHSC_00360	Non-Essential		SAOUHSC_00360	Non-Essential		SAOUHSC_00360	Non-Essential
SAOUHSC_00362	Non-Essential		SAOUHSC_00362	Non-Essential		SAOUHSC_00362	Non-Essential
SAOUHSC_00363	Non-Essential		SAOUHSC_00363	Non-Essential		SAOUHSC_00363	Non-Essential
SAOUHSC_00364	Non-Essential		SAOUHSC_00364	Non-Essential		SAOUHSC_00364	Non-Essential
SAOUHSC_00365	Non-Essential		SAOUHSC_00365	Non-Essential		SAOUHSC_00365	Non-Essential
SAOUHSC_00366	Non-Essential		SAOUHSC_00366	Non-Essential		SAOUHSC_00366	Non-Essential
SAOUHSC_00367	Non-Essential		SAOUHSC_00367	Non-Essential		SAOUHSC_00367	Non-Essential
SAOUHSC_00368	Non-Essential		SAOUHSC_00368	Non-Essential		SAOUHSC_00368	Non-Essential
SAOUHSC_00369	Non-Essential		SAOUHSC_00369	Non-Essential		SAOUHSC_00369	Non-Essential
SAOUHSC_00370	Non-Essential		SAOUHSC_00370	Non-Essential		SAOUHSC_00370	Non-Essential
SAOUHSC_00371	Non-Essential		SAOUHSC_00371	Non-Essential		SAOUHSC_00371	Non-Essential
SAOUHSC_00372	Non-Essential		SAOUHSC_00372	Non-Essential		SAOUHSC_00372	Non-Essential
SAOUHSC_00373	Non-Essential		SAOUHSC_00373	Non-Essential		SAOUHSC_00373	Non-Essential
SAOUHSC_00374	Essential		SAOUHSC_00374	Domain Essential		SAOUHSC_00374	Essential
SAOUHSC_00375-guaA	Essential		SAOUHSC_00375-guaA	Essential		SAOUHSC_00375-guaA	Essential
SAOUHSC_00376	Non-Essential		SAOUHSC_00376	Non-Essential		SAOUHSC_00376	Non-Essential
SAOUHSC_00377	Non-Essential		SAOUHSC_00377	Non-Essential		SAOUHSC_00377	Non-Essential
SAOUHSC_00378	Non-Essential		SAOUHSC_00378	Non-Essential		SAOUHSC_00378	Non-Essential
SAOUHSC_00381	Non-Essential		SAOUHSC_00381	Non-Essential		SAOUHSC_00381	Non-Essential
SAOUHSC_00381a	Non-Essential		SAOUHSC_00381a	Non-Essential		SAOUHSC_00381a	Non-Essential
SAOUHSC_00382	Non-Essential		SAOUHSC_00382	Non-Essential		SAOUHSC_00382	Non-Essential
SAOUHSC_00383	Non-Essential		SAOUHSC_00383	Non-Essential		SAOUHSC_00383	Non-Essential
SAOUHSC_00384	Non-Essential		SAOUHSC_00384	Non-Essential		SAOUHSC_00384	Non-Essential
SAOUHSC_00386	Non-Essential		SAOUHSC_00386	Non-Essential		SAOUHSC_00386	Non-Essential
SAOUHSC_00387	Non-Essential		SAOUHSC_00387	Non-Essential		SAOUHSC_00387	Non-Essential
SAOUHSC_00389	Non-Essential		SAOUHSC_00389	Non-Essential		SAOUHSC_00389	Non-Essential
SAOUHSC_00390	Non-Essential		SAOUHSC_00390	Non-Essential		SAOUHSC_00390	Non-Essential
SAOUHSC_00391	Non-Essential		SAOUHSC_00391	Non-Essential		SAOUHSC_00391	Non-Essential
SAOUHSC_00392	Non-Essential		SAOUHSC_00392	Non-Essential		SAOUHSC_00392	Non-Essential
SAOUHSC_00393	Non-Essential		SAOUHSC_00393	Non-Essential		SAOUHSC_00393	Non-Essential
SAOUHSC_00394	Non-Essential		SAOUHSC_00394	Non-Essential		SAOUHSC_00394	Non-Essential
SAOUHSC_00395	Non-Essential		SAOUHSC_00395	Non-Essential		SAOUHSC_00395	Non-Essential
SAOUHSC_00396	Non-Essential		SAOUHSC_00396	Non-Essential		SAOUHSC_00396	Non-Essential
SAOUHSC_00397	Non-Essential		SAOUHSC_00397	Non-Essential		SAOUHSC_00397	Non-Essential
SAOUHSC_00398	Non-Essential		SAOUHSC_00398	Non-Essential		SAOUHSC_00398	Non-Essential
SAOUHSC_00399	Non-Essential		SAOUHSC_00399	Non-Essential		SAOUHSC_00399	Non-Essential
SAOUHSC_00400	Non-Essential		SAOUHSC_00400	Non-Essential		SAOUHSC_00400	Non-Essential
SAOUHSC_00401	Non-Essential		SAOUHSC_00401	Non-Essential		SAOUHSC_00401	Non-Essential
SAOUHSC_00402	Domain Essential		SAOUHSC_00402	Domain Essential		SAOUHSC_00402	Non-Essential
SAOUHSC_00404	Non-Essential		SAOUHSC_00404	Non-Essential		SAOUHSC_00404	Non-Essential
SAOUHSC_00405	Non-Essential		SAOUHSC_00405	Non-Essential		SAOUHSC_00405	Non-Essential
SAOUHSC_00406	Non-Essential		SAOUHSC_00406	Non-Essential		SAOUHSC_00406	Non-Essential
SAOUHSC_00407	Non-Essential		SAOUHSC_00407	Non-Essential		SAOUHSC_00407	Non-Essential
SAOUHSC_00408	Non-Essential		SAOUHSC_00408	Non-Essential		SAOUHSC_00408	Non-Essential
SAOUHSC_00409	Non-Essential		SAOUHSC_00409	Non-Essential		SAOUHSC_00409	Non-Essential
SAOUHSC_00410	Non-Essential		SAOUHSC_00410	Non-Essential		SAOUHSC_00410	Non-Essential
SAOUHSC_00411	Non-Essential		SAOUHSC_00411	Non-Essential		SAOUHSC_00411	Non-Essential
SAOUHSC_00412	Domain Essential		SAOUHSC_00412	Domain Essential		SAOUHSC_00412	Domain Essential
SAOUHSC_00413	Essential		SAOUHSC_00413	Essential		SAOUHSC_00413	Essential
SAOUHSC_00414	Domain Essential		SAOUHSC_00414	Domain Essential		SAOUHSC_00414	Domain Essential
SAOUHSC_00415	Non-Essential		SAOUHSC_00415	Non-Essential		SAOUHSC_00415	Non-Essential
SAOUHSC_00416	Non-Essential		SAOUHSC_00416	Non-Essential		SAOUHSC_00416	Non-Essential
SAOUHSC_00417	Non-Essential		SAOUHSC_00417	Non-Essential		SAOUHSC_00417	Non-Essential
SAOUHSC_00418	Non-Essential		SAOUHSC_00418	Non-Essential		SAOUHSC_00418	Non-Essential
SAOUHSC_00420	Non-Essential		SAOUHSC_00420	Domain Essential		SAOUHSC_00420	Essential
SAOUHSC_00421	Non-Essential		SAOUHSC_00421	Non-Essential		SAOUHSC_00421	Non-Essential
SAOUHSC_00422	Non-Essential		SAOUHSC_00422	Non-Essential		SAOUHSC_00422	Non-Essential
SAOUHSC_00423	Non-Essential		SAOUHSC_00423	Non-Essential		SAOUHSC_00423	Non-Essential
SAOUHSC_00424	Non-Essential		SAOUHSC_00424	Non-Essential		SAOUHSC_00424	Non-Essential
SAOUHSC_00426	Non-Essential		SAOUHSC_00426	Non-Essential		SAOUHSC_00426	Non-Essential
SAOUHSC_00427-sle1	Non-Essential		SAOUHSC_00427-sle1	Non-Essential		SAOUHSC_00427-sle1	Non-Essential
SAOUHSC_00428	Non-Essential		SAOUHSC_00428	Non-Essential		SAOUHSC_00428	Non-Essential
SAOUHSC_00429	Non-Essential		SAOUHSC_00429	Non-Essential		SAOUHSC_00429	Non-Essential
SAOUHSC_00430	Non-Essential		SAOUHSC_00430	Non-Essential		SAOUHSC_00430	Non-Essential
SAOUHSC_00431	Non-Essential		SAOUHSC_00431	Non-Essential		SAOUHSC_00431	Non-Essential
SAOUHSC_00433	Non-Essential		SAOUHSC_00433	Non-Essential		SAOUHSC_00433	Non-Essential
SAOUHSC_00434	Non-Essential		SAOUHSC_00434	Non-Essential		SAOUHSC_00434	Non-Essential
SAOUHSC_00435	Non-Essential		SAOUHSC_00435	Non-Essential		SAOUHSC_00435	Non-Essential
SAOUHSC_00436-gltD	Non-Essential		SAOUHSC_00436-gltD	Non-Essential		SAOUHSC_00436-gltD	Non-Essential
SAOUHSC_00437	Non-Essential		SAOUHSC_00437	Non-Essential		SAOUHSC_00437	Non-Essential
SAOUHSC_00438	Non-Essential		SAOUHSC_00438	Non-Essential		SAOUHSC_00438	Non-Essential
SAOUHSC_00439	Non-Essential		SAOUHSC_00439	Non-Essential		SAOUHSC_00439	Non-Essential
SAOUHSC_00440	Domain Essential		SAOUHSC_00440	Domain Essential		SAOUHSC_00440	Domain Essential
SAOUHSC_00441	Non-Essential		SAOUHSC_00441	Non-Essential		SAOUHSC_00441	Non-Essential
SAOUHSC_00442	Essential		SAOUHSC_00442	Essential		SAOUHSC_00442	Essential
SAOUHSC_00444	Essential		SAOUHSC_00444	Essential		SAOUHSC_00444	Domain Essential
SAOUHSC_00445-recR	Essential		SAOUHSC_00445-recR	Non-Essential		SAOUHSC_00445-recR	Domain Essential
SAOUHSC_00446	Non-Essential		SAOUHSC_00446	Non-Essential		SAOUHSC_00446	Non-Essential
SAOUHSC_00450	Non-Essential		SAOUHSC_00450	Non-Essential		SAOUHSC_00450	Non-Essential
SAOUHSC_00451-tmk	Essential		SAOUHSC_00451-tmk	Essential		SAOUHSC_00451-tmk	Essential
SAOUHSC_00452	Non-Essential		SAOUHSC_00452	Non-Essential		SAOUHSC_00452	Non-Essential
SAOUHSC_00454	Essential		SAOUHSC_00454	Essential		SAOUHSC_00454	Domain Essential
SAOUHSC_00455	Non-Essential		SAOUHSC_00455	Non-Essential		SAOUHSC_00455	Non-Essential
SAOUHSC_00456	Non-Essential		SAOUHSC_00456	Non-Essential		SAOUHSC_00456	Non-Essential
SAOUHSC_00457	Non-Essential		SAOUHSC_00457	Non-Essential		SAOUHSC_00457	Non-Essential
SAOUHSC_00458	Non-Essential		SAOUHSC_00458	Non-Essential		SAOUHSC_00458	Non-Essential
SAOUHSC_00459	Non-Essential		SAOUHSC_00459	Non-Essential		SAOUHSC_00459	Non-Essential
SAOUHSC_00461	Essential		SAOUHSC_00461	Essential		SAOUHSC_00461	Essential
SAOUHSC_00462	Non-Essential		SAOUHSC_00462	Non-Essential		SAOUHSC_00462	Non-Essential
SAOUHSC_00463	Non-Essential		SAOUHSC_00463	Non-Essential		SAOUHSC_00463	Non-Essential
SAOUHSC_00464-ksgA	Non-Essential		SAOUHSC_00464-ksgA	Non-Essential		SAOUHSC_00464-ksgA	Non-Essential
SAOUHSC_00465	Non-Essential		SAOUHSC_00465	Non-Essential		SAOUHSC_00465	Non-Essential
SAOUHSC_00466-ipk	Non-Essential		SAOUHSC_00466-ipk	Non-Essential		SAOUHSC_00466-ipk	Non-Essential
SAOUHSC_00467	Non-Essential		SAOUHSC_00467	Non-Essential		SAOUHSC_00467	Non-Essential
SAOUHSC_00468	Non-Essential		SAOUHSC_00468	Non-Essential		SAOUHSC_00468	Non-Essential
SAOUHSC_00469	Non-Essential		SAOUHSC_00469	Non-Essential		SAOUHSC_00469	Non-Essential
SAOUHSC_00470	Non-Essential		SAOUHSC_00470	Non-Essential		SAOUHSC_00470	Non-Essential
SAOUHSC_00471-glmU	Essential		SAOUHSC_00471-glmU	Essential		SAOUHSC_00471-glmU	Essential
SAOUHSC_00472	Essential		SAOUHSC_00472	Essential		SAOUHSC_00472	Domain Essential
SAOUHSC_00473	Non-Essential		SAOUHSC_00473	Non-Essential		SAOUHSC_00473	Non-Essential
SAOUHSC_00474	Non-Essential		SAOUHSC_00474	Non-Essential		SAOUHSC_00474	Non-Essential
SAOUHSC_00475	Domain Essential		SAOUHSC_00475	Domain Essential		SAOUHSC_00475	Domain Essential
SAOUHSC_00477	Non-Essential		SAOUHSC_00477	Non-Essential		SAOUHSC_00477	Non-Essential
SAOUHSC_00479	Non-Essential		SAOUHSC_00479	Non-Essential		SAOUHSC_00479	Non-Essential
SAOUHSC_00480	Domain Essential		SAOUHSC_00480	Non-Essential		SAOUHSC_00480	Non-Essential
SAOUHSC_00481	Essential		SAOUHSC_00481	Non-Essential		SAOUHSC_00481	Non-Essential
SAOUHSC_00482	Essential		SAOUHSC_00482	Essential		SAOUHSC_00482	Essential
SAOUHSC_00483	Non-Essential		SAOUHSC_00483	Non-Essential		SAOUHSC_00483	Non-Essential
SAOUHSC_00484	Essential		SAOUHSC_00484	Essential		SAOUHSC_00484	Essential
SAOUHSC_00485	Essential		SAOUHSC_00485	Essential		SAOUHSC_00485	Essential
SAOUHSC_00486-ftsH	Essential		SAOUHSC_00486-ftsH	Domain Essential		SAOUHSC_00486-ftsH	Domain Essential
SAOUHSC_00487-hslO	Non-Essential		SAOUHSC_00487-hslO	Non-Essential		SAOUHSC_00487-hslO	Non-Essential
SAOUHSC_00488	Non-Essential		SAOUHSC_00488	Non-Essential		SAOUHSC_00488	Non-Essential
SAOUHSC_00489	Domain Essential		SAOUHSC_00489	Domain Essential		SAOUHSC_00489	Domain Essential
SAOUHSC_00490	Essential		SAOUHSC_00490	Essential		SAOUHSC_00490	Essential
SAOUHSC_00491	Essential		SAOUHSC_00491	Essential		SAOUHSC_00491	Essential
SAOUHSC_00492	Domain Essential		SAOUHSC_00492	Non-Essential		SAOUHSC_00492	Non-Essential
SAOUHSC_00493-lysS	Essential		SAOUHSC_00493-lysS	Essential		SAOUHSC_00493-lysS	Essential
SAOUHSC_00497	Non-Essential		SAOUHSC_00497	Non-Essential		SAOUHSC_00497	Non-Essential
SAOUHSC_00499	Non-Essential		SAOUHSC_00499	Non-Essential		SAOUHSC_00499	Non-Essential
SAOUHSC_00500	Non-Essential		SAOUHSC_00500	Non-Essential		SAOUHSC_00500	Non-Essential
SAOUHSC_00501	Non-Essential		SAOUHSC_00501	Non-Essential		SAOUHSC_00501	Non-Essential
SAOUHSC_00502	Non-Essential		SAOUHSC_00502	Non-Essential		SAOUHSC_00502	Non-Essential
SAOUHSC_00503	Non-Essential		SAOUHSC_00503	Non-Essential		SAOUHSC_00503	Non-Essential
SAOUHSC_00504-yakI	Non-Essential		SAOUHSC_00504-yakI	Non-Essential		SAOUHSC_00504-yakI	Non-Essential
SAOUHSC_00505-clpC	Non-Essential		SAOUHSC_00505-clpC	Non-Essential		SAOUHSC_00505-clpC	Domain Essential
SAOUHSC_00507	Non-Essential		SAOUHSC_00507	Non-Essential		SAOUHSC_00507	Non-Essential
SAOUHSC_00508	Non-Essential		SAOUHSC_00508	Non-Essential		SAOUHSC_00508	Non-Essential
SAOUHSC_00509-gltX	Domain Essential		SAOUHSC_00509-gltX	Domain Essential		SAOUHSC_00509-gltX	Domain Essential
SAOUHSC_00510	Essential		SAOUHSC_00510	Domain Essential		SAOUHSC_00510	Domain Essential
SAOUHSC_00511-cysS	Essential		SAOUHSC_00511-cysS	Essential		SAOUHSC_00511-cysS	Essential
SAOUHSC_00512	Non-Essential		SAOUHSC_00512	Non-Essential		SAOUHSC_00512	Non-Essential
SAOUHSC_00513	Non-Essential		SAOUHSC_00513	Non-Essential		SAOUHSC_00513	Non-Essential
SAOUHSC_00514	Non-Essential		SAOUHSC_00514	Non-Essential		SAOUHSC_00514	Non-Essential
SAOUHSC_00515	Non-Essential		SAOUHSC_00515	Non-Essential		SAOUHSC_00515	Non-Essential
SAOUHSC_00516-secE	Domain Essential		SAOUHSC_00516-secE	Domain Essential		SAOUHSC_00516-secE	Domain Essential
SAOUHSC_00517	Non-Essential		SAOUHSC_00517	Non-Essential		SAOUHSC_00517	Domain Essential
SAOUHSC_00518-rplK	Essential		SAOUHSC_00518-rplK	Essential		SAOUHSC_00518-rplK	Essential
SAOUHSC_00519-rplA	Essential		SAOUHSC_00519-rplA	Essential		SAOUHSC_00519-rplA	Essential
SAOUHSC_00520-rplJ	Essential		SAOUHSC_00520-rplJ	Essential		SAOUHSC_00520-rplJ	Essential
SAOUHSC_00521-rplL	Essential		SAOUHSC_00521-rplL	Essential		SAOUHSC_00521-rplL	Essential
SAOUHSC_00523	Non-Essential		SAOUHSC_00523	Non-Essential		SAOUHSC_00523	Non-Essential
SAOUHSC_00524-rpoB	Essential		SAOUHSC_00524-rpoB	Essential		SAOUHSC_00524-rpoB	Essential
SAOUHSC_00525	Essential		SAOUHSC_00525	Essential		SAOUHSC_00525	Essential
SAOUHSC_00526	Domain Essential		SAOUHSC_00526	Essential		SAOUHSC_00526	Domain Essential
SAOUHSC_00527-rpsL	Essential		SAOUHSC_00527-rpsL	Essential		SAOUHSC_00527-rpsL	Essential
SAOUHSC_00528	Essential		SAOUHSC_00528	Essential		SAOUHSC_00528	Essential
SAOUHSC_00529-fusA	Essential		SAOUHSC_00529-fusA	Essential		SAOUHSC_00529-fusA	Essential
SAOUHSC_00530-tuf	Essential		SAOUHSC_00530-tuf	Essential		SAOUHSC_00530-tuf	Essential
SAOUHSC_00531	Non-Essential		SAOUHSC_00531	Non-Essential		SAOUHSC_00531	Non-Essential
SAOUHSC_00532	Non-Essential		SAOUHSC_00532	Non-Essential		SAOUHSC_00532	Non-Essential
SAOUHSC_00533	Non-Essential		SAOUHSC_00533	Non-Essential		SAOUHSC_00533	Non-Essential
SAOUHSC_00534	Non-Essential		SAOUHSC_00534	Non-Essential		SAOUHSC_00534	Non-Essential
SAOUHSC_00535	Non-Essential		SAOUHSC_00535	Non-Essential		SAOUHSC_00535	Non-Essential
SAOUHSC_00536-ilvE	Domain Essential		SAOUHSC_00536-ilvE	Domain Essential		SAOUHSC_00536-ilvE	Domain Essential
SAOUHSC_00537	Non-Essential		SAOUHSC_00537	Non-Essential		SAOUHSC_00537	Non-Essential
SAOUHSC_00538	Non-Essential		SAOUHSC_00538	Non-Essential		SAOUHSC_00538	Non-Essential
SAOUHSC_00539	Non-Essential		SAOUHSC_00539	Non-Essential		SAOUHSC_00539	Non-Essential
SAOUHSC_00540	Non-Essential		SAOUHSC_00540	Non-Essential		SAOUHSC_00540	Non-Essential
SAOUHSC_00541	Non-Essential		SAOUHSC_00541	Non-Essential		SAOUHSC_00541	Non-Essential
SAOUHSC_00542	Non-Essential		SAOUHSC_00542	Non-Essential		SAOUHSC_00542	Non-Essential
SAOUHSC_00543	Non-Essential		SAOUHSC_00543	Non-Essential		SAOUHSC_00543	Non-Essential
SAOUHSC_00544	Non-Essential		SAOUHSC_00544	Non-Essential		SAOUHSC_00544	Non-Essential
SAOUHSC_00545	Non-Essential		SAOUHSC_00545	Non-Essential		SAOUHSC_00545	Non-Essential
SAOUHSC_00547	Non-Essential		SAOUHSC_00547	Non-Essential		SAOUHSC_00547	Non-Essential
SAOUHSC_00548	Non-Essential		SAOUHSC_00548	Non-Essential		SAOUHSC_00548	Non-Essential
SAOUHSC_00549	Domain Essential		SAOUHSC_00549	Domain Essential		SAOUHSC_00549	Domain Essential
SAOUHSC_00550	Domain Essential		SAOUHSC_00550	Non-Essential		SAOUHSC_00550	Non-Essential
SAOUHSC_00551	Non-Essential		SAOUHSC_00551	Non-Essential		SAOUHSC_00551	Non-Essential
SAOUHSC_00552	Non-Essential		SAOUHSC_00552	Non-Essential		SAOUHSC_00552	Non-Essential
SAOUHSC_00553	Non-Essential		SAOUHSC_00553	Non-Essential		SAOUHSC_00553	Non-Essential
SAOUHSC_00554	Non-Essential		SAOUHSC_00554	Non-Essential		SAOUHSC_00554	Non-Essential
SAOUHSC_00555	Non-Essential		SAOUHSC_00555	Non-Essential		SAOUHSC_00555	Non-Essential
SAOUHSC_00556	Non-Essential		SAOUHSC_00556	Non-Essential		SAOUHSC_00556	Non-Essential
SAOUHSC_00557	Non-Essential		SAOUHSC_00557	Non-Essential		SAOUHSC_00557	Non-Essential
SAOUHSC_00558	Non-Essential		SAOUHSC_00558	Non-Essential		SAOUHSC_00558	Non-Essential
SAOUHSC_00559	Non-Essential		SAOUHSC_00559	Non-Essential		SAOUHSC_00559	Non-Essential
SAOUHSC_00560	Non-Essential		SAOUHSC_00560	Non-Essential		SAOUHSC_00560	Non-Essential
SAOUHSC_00561	Non-Essential		SAOUHSC_00561	Non-Essential		SAOUHSC_00561	Non-Essential
SAOUHSC_00562	Non-Essential		SAOUHSC_00562	Non-Essential		SAOUHSC_00562	Non-Essential
SAOUHSC_00564	Non-Essential		SAOUHSC_00564	Non-Essential		SAOUHSC_00564	Non-Essential
SAOUHSC_00565	Non-Essential		SAOUHSC_00565	Non-Essential		SAOUHSC_00565	Non-Essential
SAOUHSC_00567	Non-Essential		SAOUHSC_00567	Non-Essential		SAOUHSC_00567	Non-Essential
SAOUHSC_00569	Non-Essential		SAOUHSC_00569	Non-Essential		SAOUHSC_00569	Non-Essential
SAOUHSC_00571	Non-Essential		SAOUHSC_00571	Non-Essential		SAOUHSC_00571	Non-Essential
SAOUHSC_00572	Non-Essential		SAOUHSC_00572	Non-Essential		SAOUHSC_00572	Non-Essential
SAOUHSC_00573	Domain Essential		SAOUHSC_00573	Domain Essential		SAOUHSC_00573	Domain Essential
SAOUHSC_00574-eutD	Essential		SAOUHSC_00574-eutD	Domain Essential		SAOUHSC_00574-eutD	Essential
SAOUHSC_00575	Essential		SAOUHSC_00575	Essential		SAOUHSC_00575	Essential
SAOUHSC_00577	Domain Essential		SAOUHSC_00577	Domain Essential		SAOUHSC_00577	Domain Essential
SAOUHSC_00578	Essential		SAOUHSC_00578	Essential		SAOUHSC_00578	Essential
SAOUHSC_00579	Essential		SAOUHSC_00579	Essential		SAOUHSC_00579	Essential
SAOUHSC_00580	Non-Essential		SAOUHSC_00580	Non-Essential		SAOUHSC_00580	Non-Essential
SAOUHSC_00581	Non-Essential		SAOUHSC_00581	Non-Essential		SAOUHSC_00581	Non-Essential
SAOUHSC_00582	Non-Essential		SAOUHSC_00582	Non-Essential		SAOUHSC_00582	Non-Essential
SAOUHSC_00583	Non-Essential		SAOUHSC_00583	Non-Essential		SAOUHSC_00583	Non-Essential
SAOUHSC_00584	Non-Essential		SAOUHSC_00584	Non-Essential		SAOUHSC_00584	Non-Essential
SAOUHSC_00585	Non-Essential		SAOUHSC_00585	Non-Essential		SAOUHSC_00585	Non-Essential
SAOUHSC_00586	Non-Essential		SAOUHSC_00586	Non-Essential		SAOUHSC_00586	Non-Essential
SAOUHSC_00587	Non-Essential		SAOUHSC_00587	Non-Essential		SAOUHSC_00587	Non-Essential
SAOUHSC_00588	Non-Essential		SAOUHSC_00588	Non-Essential		SAOUHSC_00588	Non-Essential
SAOUHSC_00589	Non-Essential		SAOUHSC_00589	Non-Essential		SAOUHSC_00589	Non-Essential
SAOUHSC_00591	Non-Essential		SAOUHSC_00591	Non-Essential		SAOUHSC_00591	Non-Essential
SAOUHSC_00592	Non-Essential		SAOUHSC_00592	Non-Essential		SAOUHSC_00592	Non-Essential
SAOUHSC_00593	Non-Essential		SAOUHSC_00593	Non-Essential		SAOUHSC_00593	Non-Essential
SAOUHSC_00596	Non-Essential		SAOUHSC_00596	Non-Essential		SAOUHSC_00596	Non-Essential
SAOUHSC_00598	Non-Essential		SAOUHSC_00598	Non-Essential		SAOUHSC_00598	Non-Essential
SAOUHSC_00599	Non-Essential		SAOUHSC_00599	Non-Essential		SAOUHSC_00599	Non-Essential
SAOUHSC_00600	Non-Essential		SAOUHSC_00600	Non-Essential		SAOUHSC_00600	Non-Essential
SAOUHSC_00602	Non-Essential		SAOUHSC_00602	Non-Essential		SAOUHSC_00602	Non-Essential
SAOUHSC_00603	Non-Essential		SAOUHSC_00603	Non-Essential		SAOUHSC_00603	Non-Essential
SAOUHSC_00604	Non-Essential		SAOUHSC_00604	Non-Essential		SAOUHSC_00604	Non-Essential
SAOUHSC_00605	Non-Essential		SAOUHSC_00605	Non-Essential		SAOUHSC_00605	Non-Essential
SAOUHSC_00606	Non-Essential		SAOUHSC_00606	Non-Essential		SAOUHSC_00606	Non-Essential
SAOUHSC_00607	Non-Essential		SAOUHSC_00607	Non-Essential		SAOUHSC_00607	Non-Essential
SAOUHSC_00608-adhA	Non-Essential		SAOUHSC_00608-adhA	Non-Essential		SAOUHSC_00608-adhA	Non-Essential
SAOUHSC_00609	Non-Essential		SAOUHSC_00609	Non-Essential		SAOUHSC_00609	Non-Essential
SAOUHSC_00610	Essential		SAOUHSC_00610	Non-Essential		SAOUHSC_00610	Non-Essential
SAOUHSC_00611-argS	Essential		SAOUHSC_00611-argS	Essential		SAOUHSC_00611-argS	Essential
SAOUHSC_00612	Non-Essential		SAOUHSC_00612	Non-Essential		SAOUHSC_00612	Non-Essential
SAOUHSC_00613	Non-Essential		SAOUHSC_00613	Non-Essential		SAOUHSC_00613	Non-Essential
SAOUHSC_00614	Non-Essential		SAOUHSC_00614	Non-Essential		SAOUHSC_00614	Non-Essential
SAOUHSC_00615	Non-Essential		SAOUHSC_00615	Non-Essential		SAOUHSC_00615	Non-Essential
SAOUHSC_00616	Non-Essential		SAOUHSC_00616	Non-Essential		SAOUHSC_00616	Non-Essential
SAOUHSC_00617	Non-Essential		SAOUHSC_00617	Non-Essential		SAOUHSC_00617	Non-Essential
SAOUHSC_00618	Non-Essential		SAOUHSC_00618	Non-Essential		SAOUHSC_00618	Non-Essential
SAOUHSC_00619	Non-Essential		SAOUHSC_00619	Non-Essential		SAOUHSC_00619	Non-Essential
SAOUHSC_00620	Non-Essential		SAOUHSC_00620	Non-Essential		SAOUHSC_00620	Non-Essential
SAOUHSC_00621	Non-Essential		SAOUHSC_00621	Non-Essential		SAOUHSC_00621	Non-Essential
SAOUHSC_00622	Non-Essential		SAOUHSC_00622	Non-Essential		SAOUHSC_00622	Non-Essential
SAOUHSC_00624	Non-Essential		SAOUHSC_00624	Non-Essential		SAOUHSC_00624	Non-Essential
SAOUHSC_00625	Non-Essential		SAOUHSC_00625	Non-Essential		SAOUHSC_00625	Non-Essential
SAOUHSC_00626	Non-Essential		SAOUHSC_00626	Non-Essential		SAOUHSC_00626	Non-Essential
SAOUHSC_00627	Non-Essential		SAOUHSC_00627	Non-Essential		SAOUHSC_00627	Non-Essential
SAOUHSC_00628	Non-Essential		SAOUHSC_00628	Non-Essential		SAOUHSC_00628	Non-Essential
SAOUHSC_00629	Non-Essential		SAOUHSC_00629	Non-Essential		SAOUHSC_00629	Non-Essential
SAOUHSC_00632	Non-Essential		SAOUHSC_00632	Non-Essential		SAOUHSC_00632	Non-Essential
SAOUHSC_00633	Non-Essential		SAOUHSC_00633	Non-Essential		SAOUHSC_00633	Non-Essential
SAOUHSC_00634	Non-Essential		SAOUHSC_00634	Non-Essential		SAOUHSC_00634	Non-Essential
SAOUHSC_00636	Non-Essential		SAOUHSC_00636	Non-Essential		SAOUHSC_00636	Non-Essential
SAOUHSC_00637	Non-Essential		SAOUHSC_00637	Non-Essential		SAOUHSC_00637	Non-Essential
SAOUHSC_00638	Non-Essential		SAOUHSC_00638	Non-Essential		SAOUHSC_00638	Non-Essential
SAOUHSC_00639	Non-Essential		SAOUHSC_00639	Non-Essential		SAOUHSC_00639	Non-Essential
SAOUHSC_00640-tarA	Domain Essential		SAOUHSC_00640-tarA	Domain Essential		SAOUHSC_00640-tarA	Domain Essential
SAOUHSC_00641-tarB	Essential		SAOUHSC_00641-tarB	Essential		SAOUHSC_00641-tarB	Essential
SAOUHSC_00642-tarG	Domain Essential		SAOUHSC_00642-tarG	Domain Essential		SAOUHSC_00642-tarG	Domain Essential
SAOUHSC_00643-tarH	Essential		SAOUHSC_00643-tarH	Essential		SAOUHSC_00643-tarH	Essential
SAOUHSC_00644-tarX	Non-Essential		SAOUHSC_00644-tarX	Non-Essential		SAOUHSC_00644-tarX	Non-Essential
SAOUHSC_00645-tarD	Essential		SAOUHSC_00645-tarD	Essential		SAOUHSC_00645-tarD	Essential
SAOUHSC_00646-pbp4	Non-Essential		SAOUHSC_00646-pbp4	Non-Essential		SAOUHSC_00646-pbp4	Non-Essential
SAOUHSC_00647	Non-Essential		SAOUHSC_00647	Non-Essential		SAOUHSC_00647	Non-Essential
SAOUHSC_00648	Non-Essential		SAOUHSC_00648	Non-Essential		SAOUHSC_00648	Non-Essential
SAOUHSC_00650	Non-Essential		SAOUHSC_00650	Non-Essential		SAOUHSC_00650	Non-Essential
SAOUHSC_00651	Non-Essential		SAOUHSC_00651	Non-Essential		SAOUHSC_00651	Non-Essential
SAOUHSC_00652	Non-Essential		SAOUHSC_00652	Non-Essential		SAOUHSC_00652	Non-Essential
SAOUHSC_00653	Non-Essential		SAOUHSC_00653	Non-Essential		SAOUHSC_00653	Non-Essential
SAOUHSC_00654	Non-Essential		SAOUHSC_00654	Non-Essential		SAOUHSC_00654	Non-Essential
SAOUHSC_00655	Non-Essential		SAOUHSC_00655	Non-Essential		SAOUHSC_00655	Non-Essential
SAOUHSC_00656	Non-Essential		SAOUHSC_00656	Non-Essential		SAOUHSC_00656	Non-Essential
SAOUHSC_00658	Non-Essential		SAOUHSC_00658	Non-Essential		SAOUHSC_00658	Non-Essential
SAOUHSC_00659	Domain Essential		SAOUHSC_00659	Domain Essential		SAOUHSC_00659	Domain Essential
SAOUHSC_00660	Non-Essential		SAOUHSC_00660	Non-Essential		SAOUHSC_00660	Non-Essential
SAOUHSC_00661	Non-Essential		SAOUHSC_00661	Non-Essential		SAOUHSC_00661	Non-Essential
SAOUHSC_00662	Non-Essential		SAOUHSC_00662	Non-Essential		SAOUHSC_00662	Non-Essential
SAOUHSC_00663	Non-Essential		SAOUHSC_00663	Non-Essential		SAOUHSC_00663	Non-Essential
SAOUHSC_00664	Non-Essential		SAOUHSC_00664	Non-Essential		SAOUHSC_00664	Non-Essential
SAOUHSC_00665-graR	Non-Essential		SAOUHSC_00665-graR	Non-Essential		SAOUHSC_00665-graR	Non-Essential
SAOUHSC_00666-graS	Non-Essential		SAOUHSC_00666-graS	Non-Essential		SAOUHSC_00666-graS	Non-Essential
SAOUHSC_00667-vraF	Non-Essential		SAOUHSC_00667-vraF	Non-Essential		SAOUHSC_00667-vraF	Non-Essential
SAOUHSC_00668-vraG	Non-Essential		SAOUHSC_00668-vraG	Non-Essential		SAOUHSC_00668-vraG	Non-Essential
SAOUHSC_00669	Non-Essential		SAOUHSC_00669	Non-Essential		SAOUHSC_00669	Non-Essential
SAOUHSC_00670	Non-Essential		SAOUHSC_00670	Non-Essential		SAOUHSC_00670	Non-Essential
SAOUHSC_00671	Non-Essential		SAOUHSC_00671	Non-Essential		SAOUHSC_00671	Non-Essential
SAOUHSC_00672	Non-Essential		SAOUHSC_00672	Non-Essential		SAOUHSC_00672	Non-Essential
SAOUHSC_00673	Domain Essential		SAOUHSC_00673	Non-Essential		SAOUHSC_00673	Domain Essential
SAOUHSC_00674	Non-Essential		SAOUHSC_00674	Non-Essential		SAOUHSC_00674	Non-Essential
SAOUHSC_00675	Non-Essential		SAOUHSC_00675	Non-Essential		SAOUHSC_00675	Non-Essential
SAOUHSC_00676	Non-Essential		SAOUHSC_00676	Non-Essential		SAOUHSC_00676	Non-Essential
SAOUHSC_00677	Non-Essential		SAOUHSC_00677	Non-Essential		SAOUHSC_00677	Non-Essential
SAOUHSC_00678	Non-Essential		SAOUHSC_00678	Non-Essential		SAOUHSC_00678	Non-Essential
SAOUHSC_00679	Non-Essential		SAOUHSC_00679	Non-Essential		SAOUHSC_00679	Non-Essential
SAOUHSC_00680	Non-Essential		SAOUHSC_00680	Non-Essential		SAOUHSC_00680	Non-Essential
SAOUHSC_00681	Non-Essential		SAOUHSC_00681	Non-Essential		SAOUHSC_00681	Non-Essential
SAOUHSC_00682	Non-Essential		SAOUHSC_00682	Non-Essential		SAOUHSC_00682	Non-Essential
SAOUHSC_00683	Non-Essential		SAOUHSC_00683	Non-Essential		SAOUHSC_00683	Non-Essential
SAOUHSC_00684	Non-Essential		SAOUHSC_00684	Non-Essential		SAOUHSC_00684	Non-Essential
SAOUHSC_00685	Non-Essential		SAOUHSC_00685	Non-Essential		SAOUHSC_00685	Non-Essential
SAOUHSC_00686	Non-Essential		SAOUHSC_00686	Non-Essential		SAOUHSC_00686	Non-Essential
SAOUHSC_00687	Non-Essential		SAOUHSC_00687	Non-Essential		SAOUHSC_00687	Non-Essential
SAOUHSC_00688	Non-Essential		SAOUHSC_00688	Non-Essential		SAOUHSC_00688	Non-Essential
SAOUHSC_00689	Non-Essential		SAOUHSC_00689	Non-Essential		SAOUHSC_00689	Non-Essential
SAOUHSC_00690	Non-Essential		SAOUHSC_00690	Non-Essential		SAOUHSC_00690	Non-Essential
SAOUHSC_00691	Non-Essential		SAOUHSC_00691	Non-Essential		SAOUHSC_00691	Non-Essential
SAOUHSC_00692	Non-Essential		SAOUHSC_00692	Non-Essential		SAOUHSC_00692	Non-Essential
SAOUHSC_00693	Non-Essential		SAOUHSC_00693	Non-Essential		SAOUHSC_00693	Non-Essential
SAOUHSC_00694	Non-Essential		SAOUHSC_00694	Non-Essential		SAOUHSC_00694	Non-Essential
SAOUHSC_00695	Non-Essential		SAOUHSC_00695	Non-Essential		SAOUHSC_00695	Non-Essential
SAOUHSC_00696	Non-Essential		SAOUHSC_00696	Non-Essential		SAOUHSC_00696	Non-Essential
SAOUHSC_00697	Non-Essential		SAOUHSC_00697	Non-Essential		SAOUHSC_00697	Non-Essential
SAOUHSC_00698	Non-Essential		SAOUHSC_00698	Non-Essential		SAOUHSC_00698	Non-Essential
SAOUHSC_00699	Non-Essential		SAOUHSC_00699	Non-Essential		SAOUHSC_00699	Non-Essential
SAOUHSC_00700	Non-Essential		SAOUHSC_00700	Non-Essential		SAOUHSC_00700	Non-Essential
SAOUHSC_00701	Non-Essential		SAOUHSC_00701	Non-Essential		SAOUHSC_00701	Non-Essential
SAOUHSC_00702	Non-Essential		SAOUHSC_00702	Non-Essential		SAOUHSC_00702	Non-Essential
SAOUHSC_00703	Non-Essential		SAOUHSC_00703	Non-Essential		SAOUHSC_00703	Non-Essential
SAOUHSC_00704	Non-Essential		SAOUHSC_00704	Non-Essential		SAOUHSC_00704	Non-Essential
SAOUHSC_00705	Non-Essential		SAOUHSC_00705	Non-Essential		SAOUHSC_00705	Non-Essential
SAOUHSC_00706	Non-Essential		SAOUHSC_00706	Non-Essential		SAOUHSC_00706	Non-Essential
SAOUHSC_00707	Non-Essential		SAOUHSC_00707	Non-Essential		SAOUHSC_00707	Non-Essential
SAOUHSC_00708	Non-Essential		SAOUHSC_00708	Non-Essential		SAOUHSC_00708	Non-Essential
SAOUHSC_00710	Non-Essential		SAOUHSC_00710	Non-Essential		SAOUHSC_00710	Non-Essential
SAOUHSC_00711	Non-Essential		SAOUHSC_00711	Non-Essential		SAOUHSC_00711	Non-Essential
SAOUHSC_00712	Non-Essential		SAOUHSC_00712	Non-Essential		SAOUHSC_00712	Non-Essential
SAOUHSC_00713	Non-Essential		SAOUHSC_00713	Non-Essential		SAOUHSC_00713	Non-Essential
SAOUHSC_00714	Non-Essential		SAOUHSC_00714	Non-Essential		SAOUHSC_00714	Non-Essential
SAOUHSC_00715	Non-Essential		SAOUHSC_00715	Non-Essential		SAOUHSC_00715	Non-Essential
SAOUHSC_00716	Non-Essential		SAOUHSC_00716	Non-Essential		SAOUHSC_00716	Non-Essential
SAOUHSC_00717	Non-Essential		SAOUHSC_00717	Non-Essential		SAOUHSC_00717	Non-Essential
SAOUHSC_00718-718	Non-Essential		SAOUHSC_00718-718	Non-Essential		SAOUHSC_00718-718	Non-Essential
SAOUHSC_00719	Non-Essential		SAOUHSC_00719	Non-Essential		SAOUHSC_00719	Non-Essential
SAOUHSC_00720	Non-Essential		SAOUHSC_00720	Non-Essential		SAOUHSC_00720	Non-Essential
SAOUHSC_00721	Non-Essential		SAOUHSC_00721	Non-Essential		SAOUHSC_00721	Non-Essential
SAOUHSC_00722	Non-Essential		SAOUHSC_00722	Non-Essential		SAOUHSC_00722	Non-Essential
SAOUHSC_00723	Non-Essential		SAOUHSC_00723	Non-Essential		SAOUHSC_00723	Non-Essential
SAOUHSC_00724	Non-Essential		SAOUHSC_00724	Non-Essential		SAOUHSC_00724	Non-Essential
SAOUHSC_00725	Non-Essential		SAOUHSC_00725	Non-Essential		SAOUHSC_00725	Non-Essential
SAOUHSC_00726	Non-Essential		SAOUHSC_00726	Non-Essential		SAOUHSC_00726	Non-Essential
SAOUHSC_00727	Non-Essential		SAOUHSC_00727	Non-Essential		SAOUHSC_00727	Non-Essential
SAOUHSC_00728-ltaS	Domain Essential		SAOUHSC_00728-ltaS	Domain Essential		SAOUHSC_00728-ltaS	Domain Essential
SAOUHSC_00729	Non-Essential		SAOUHSC_00729	Non-Essential		SAOUHSC_00729	Non-Essential
SAOUHSC_00730	Non-Essential		SAOUHSC_00730	Non-Essential		SAOUHSC_00730	Non-Essential
SAOUHSC_00731	Non-Essential		SAOUHSC_00731	Non-Essential		SAOUHSC_00731	Non-Essential
SAOUHSC_00732	Non-Essential		SAOUHSC_00732	Non-Essential		SAOUHSC_00732	Non-Essential
SAOUHSC_00733	Non-Essential		SAOUHSC_00733	Non-Essential		SAOUHSC_00733	Non-Essential
SAOUHSC_00734	Non-Essential		SAOUHSC_00734	Non-Essential		SAOUHSC_00734	Non-Essential
SAOUHSC_00735	Non-Essential		SAOUHSC_00735	Non-Essential		SAOUHSC_00735	Non-Essential
SAOUHSC_00736	Non-Essential		SAOUHSC_00736	Non-Essential		SAOUHSC_00736	Non-Essential
SAOUHSC_00737	Non-Essential		SAOUHSC_00737	Non-Essential		SAOUHSC_00737	Non-Essential
SAOUHSC_00738	Non-Essential		SAOUHSC_00738	Non-Essential		SAOUHSC_00738	Non-Essential
SAOUHSC_00739	Non-Essential		SAOUHSC_00739	Non-Essential		SAOUHSC_00739	Non-Essential
SAOUHSC_00740	Non-Essential		SAOUHSC_00740	Non-Essential		SAOUHSC_00740	Non-Essential
SAOUHSC_00741-nrdI	Domain Essential		SAOUHSC_00741-nrdI	Domain Essential		SAOUHSC_00741-nrdI	Domain Essential
SAOUHSC_00742	Essential		SAOUHSC_00742	Essential		SAOUHSC_00742	Essential
SAOUHSC_00743-nrdF	Essential		SAOUHSC_00743-nrdF	Essential		SAOUHSC_00743-nrdF	Essential
SAOUHSC_00744	Non-Essential		SAOUHSC_00744	Non-Essential		SAOUHSC_00744	Non-Essential
SAOUHSC_00745	Non-Essential		SAOUHSC_00745	Non-Essential		SAOUHSC_00745	Non-Essential
SAOUHSC_00746	Non-Essential		SAOUHSC_00746	Non-Essential		SAOUHSC_00746	Non-Essential
SAOUHSC_00747	Non-Essential		SAOUHSC_00747	Non-Essential		SAOUHSC_00747	Non-Essential
SAOUHSC_00748	Non-Essential		SAOUHSC_00748	Non-Essential		SAOUHSC_00748	Non-Essential
SAOUHSC_00749	Non-Essential		SAOUHSC_00749	Non-Essential		SAOUHSC_00749	Non-Essential
SAOUHSC_00751	Non-Essential		SAOUHSC_00751	Non-Essential		SAOUHSC_00751	Non-Essential
SAOUHSC_00752-murB	Essential		SAOUHSC_00752-murB	Essential		SAOUHSC_00752-murB	Essential
SAOUHSC_00753	Non-Essential		SAOUHSC_00753	Non-Essential		SAOUHSC_00753	Non-Essential
SAOUHSC_00754	Non-Essential		SAOUHSC_00754	Non-Essential		SAOUHSC_00754	Non-Essential
SAOUHSC_00755	Non-Essential		SAOUHSC_00755	Non-Essential		SAOUHSC_00755	Non-Essential
SAOUHSC_00756	Non-Essential		SAOUHSC_00756	Non-Essential		SAOUHSC_00756	Non-Essential
SAOUHSC_00757	Non-Essential		SAOUHSC_00757	Non-Essential		SAOUHSC_00757	Non-Essential
SAOUHSC_00758	Non-Essential		SAOUHSC_00758	Non-Essential		SAOUHSC_00758	Non-Essential
SAOUHSC_00759	Non-Essential		SAOUHSC_00759	Non-Essential		SAOUHSC_00759	Non-Essential
SAOUHSC_00760-gdpS	Non-Essential		SAOUHSC_00760-gdpS	Non-Essential		SAOUHSC_00760-gdpS	Non-Essential
SAOUHSC_00762-tarO	Domain Essential		SAOUHSC_00762-tarO	Domain Essential		SAOUHSC_00762-tarO	Domain Essential
SAOUHSC_00763	Non-Essential		SAOUHSC_00763	Non-Essential		SAOUHSC_00763	Non-Essential
SAOUHSC_00764	Non-Essential		SAOUHSC_00764	Non-Essential		SAOUHSC_00764	Non-Essential
SAOUHSC_00765	Non-Essential		SAOUHSC_00765	Non-Essential		SAOUHSC_00765	Non-Essential
SAOUHSC_00766	Non-Essential		SAOUHSC_00766	Non-Essential		SAOUHSC_00766	Non-Essential
SAOUHSC_00767	Non-Essential		SAOUHSC_00767	Non-Essential		SAOUHSC_00767	Non-Essential
SAOUHSC_00769-secA	Essential		SAOUHSC_00769-secA	Domain Essential		SAOUHSC_00769-secA	Domain Essential
SAOUHSC_00770	Non-Essential		SAOUHSC_00770	Non-Essential		SAOUHSC_00770	Non-Essential
SAOUHSC_00771	Essential		SAOUHSC_00771	Essential		SAOUHSC_00771	Essential
SAOUHSC_00772	Non-Essential		SAOUHSC_00772	Non-Essential		SAOUHSC_00772	Non-Essential
SAOUHSC_00773	Non-Essential		SAOUHSC_00773	Non-Essential		SAOUHSC_00773	Non-Essential
SAOUHSC_00774	Non-Essential		SAOUHSC_00774	Non-Essential		SAOUHSC_00774	Non-Essential
SAOUHSC_00775	Non-Essential		SAOUHSC_00775	Non-Essential		SAOUHSC_00775	Non-Essential
SAOUHSC_00776	Non-Essential		SAOUHSC_00776	Non-Essential		SAOUHSC_00776	Non-Essential
SAOUHSC_00778	Essential		SAOUHSC_00778	Essential		SAOUHSC_00778	Essential
SAOUHSC_00779	Non-Essential		SAOUHSC_00779	Non-Essential		SAOUHSC_00779	Non-Essential
SAOUHSC_00780-uvrA	Non-Essential		SAOUHSC_00780-uvrA	Non-Essential		SAOUHSC_00780-uvrA	Non-Essential
SAOUHSC_00781	Domain Essential		SAOUHSC_00781	Domain Essential		SAOUHSC_00781	Domain Essential
SAOUHSC_00782	Non-Essential		SAOUHSC_00782	Non-Essential		SAOUHSC_00782	Non-Essential
SAOUHSC_00783	Non-Essential		SAOUHSC_00783	Non-Essential		SAOUHSC_00783	Non-Essential
SAOUHSC_00784	Non-Essential		SAOUHSC_00784	Non-Essential		SAOUHSC_00784	Non-Essential
SAOUHSC_00785	Essential		SAOUHSC_00785	Essential		SAOUHSC_00785	Essential
SAOUHSC_00786	Non-Essential		SAOUHSC_00786	Non-Essential		SAOUHSC_00786	Non-Essential
SAOUHSC_00787	Non-Essential		SAOUHSC_00787	Non-Essential		SAOUHSC_00787	Non-Essential
SAOUHSC_00788	Essential		SAOUHSC_00788	Essential		SAOUHSC_00788	Essential
SAOUHSC_00789	Domain Essential		SAOUHSC_00789	Essential		SAOUHSC_00789	Domain Essential
SAOUHSC_00790-clpP	Domain Essential		SAOUHSC_00790-clpP	Domain Essential		SAOUHSC_00790-clpP	Domain Essential
SAOUHSC_00792	Non-Essential		SAOUHSC_00792	Non-Essential		SAOUHSC_00792	Non-Essential
SAOUHSC_00793	Non-Essential		SAOUHSC_00793	Non-Essential		SAOUHSC_00793	Non-Essential
SAOUHSC_00794	Non-Essential		SAOUHSC_00794	Non-Essential		SAOUHSC_00794	Non-Essential
SAOUHSC_00795	Essential		SAOUHSC_00795	Essential		SAOUHSC_00795	Essential
SAOUHSC_00796-pgk	Essential		SAOUHSC_00796-pgk	Essential		SAOUHSC_00796-pgk	Essential
SAOUHSC_00797-tpiA	Essential		SAOUHSC_00797-tpiA	Essential		SAOUHSC_00797-tpiA	Essential
SAOUHSC_00798	Essential		SAOUHSC_00798	Essential		SAOUHSC_00798	Essential
SAOUHSC_00799-eno	Essential		SAOUHSC_00799-eno	Essential		SAOUHSC_00799-eno	Essential
SAOUHSC_00800	Non-Essential		SAOUHSC_00800	Non-Essential		SAOUHSC_00800	Non-Essential
SAOUHSC_00801-secG	Non-Essential		SAOUHSC_00801-secG	Non-Essential		SAOUHSC_00801-secG	Non-Essential
SAOUHSC_00802	Domain Essential		SAOUHSC_00802	Non-Essential		SAOUHSC_00802	Non-Essential
SAOUHSC_00803	Domain Essential		SAOUHSC_00803	Domain Essential		SAOUHSC_00803	Non-Essential
SAOUHSC_00804-smpB	Essential		SAOUHSC_00804-smpB	Essential		SAOUHSC_00804-smpB	Essential
SAOUHSC_00806	Domain Essential		SAOUHSC_00806	Non-Essential		SAOUHSC_00806	Domain Essential
SAOUHSC_00807	Non-Essential		SAOUHSC_00807	Non-Essential		SAOUHSC_00807	Non-Essential
SAOUHSC_00808	Non-Essential		SAOUHSC_00808	Non-Essential		SAOUHSC_00808	Non-Essential
SAOUHSC_00809	Non-Essential		SAOUHSC_00809	Non-Essential		SAOUHSC_00809	Non-Essential
SAOUHSC_00810	Non-Essential		SAOUHSC_00810	Non-Essential		SAOUHSC_00810	Non-Essential
SAOUHSC_00811	Non-Essential		SAOUHSC_00811	Non-Essential		SAOUHSC_00811	Non-Essential
SAOUHSC_00812	Non-Essential		SAOUHSC_00812	Non-Essential		SAOUHSC_00812	Non-Essential
SAOUHSC_00816	Non-Essential		SAOUHSC_00816	Non-Essential		SAOUHSC_00816	Non-Essential
SAOUHSC_00817	Non-Essential		SAOUHSC_00817	Non-Essential		SAOUHSC_00817	Non-Essential
SAOUHSC_00818	Domain Essential		SAOUHSC_00818	Domain Essential		SAOUHSC_00818	Domain Essential
SAOUHSC_00819	Non-Essential		SAOUHSC_00819	Domain Essential		SAOUHSC_00819	Non-Essential
SAOUHSC_00820	Non-Essential		SAOUHSC_00820	Domain Essential		SAOUHSC_00820	Domain Essential
SAOUHSC_00821	Non-Essential		SAOUHSC_00821	Non-Essential		SAOUHSC_00821	Non-Essential
SAOUHSC_00822	Non-Essential		SAOUHSC_00822	Non-Essential		SAOUHSC_00822	Non-Essential
SAOUHSC_00823	Non-Essential		SAOUHSC_00823	Non-Essential		SAOUHSC_00823	Non-Essential
SAOUHSC_00824	Non-Essential		SAOUHSC_00824	Non-Essential		SAOUHSC_00824	Non-Essential
SAOUHSC_00825	Non-Essential		SAOUHSC_00825	Non-Essential		SAOUHSC_00825	Non-Essential
SAOUHSC_00826	Non-Essential		SAOUHSC_00826	Non-Essential		SAOUHSC_00826	Non-Essential
SAOUHSC_00827	Non-Essential		SAOUHSC_00827	Non-Essential		SAOUHSC_00827	Non-Essential
SAOUHSC_00828	Non-Essential		SAOUHSC_00828	Non-Essential		SAOUHSC_00828	Non-Essential
SAOUHSC_00830	Non-Essential		SAOUHSC_00830	Non-Essential		SAOUHSC_00830	Non-Essential
SAOUHSC_00831	Non-Essential		SAOUHSC_00831	Non-Essential		SAOUHSC_00831	Non-Essential
SAOUHSC_00832	Essential		SAOUHSC_00832	Essential		SAOUHSC_00832	Essential
SAOUHSC_00833	Non-Essential		SAOUHSC_00833	Non-Essential		SAOUHSC_00833	Non-Essential
SAOUHSC_00834	Non-Essential		SAOUHSC_00834	Non-Essential		SAOUHSC_00834	Non-Essential
SAOUHSC_00835	Non-Essential		SAOUHSC_00835	Non-Essential		SAOUHSC_00835	Non-Essential
SAOUHSC_00836	Non-Essential		SAOUHSC_00836	Non-Essential		SAOUHSC_00836	Non-Essential
SAOUHSC_00837	Non-Essential		SAOUHSC_00837	Non-Essential		SAOUHSC_00837	Non-Essential
SAOUHSC_00838	Non-Essential		SAOUHSC_00838	Non-Essential		SAOUHSC_00838	Non-Essential
SAOUHSC_00839	Non-Essential		SAOUHSC_00839	Non-Essential		SAOUHSC_00839	Non-Essential
SAOUHSC_00840	Non-Essential		SAOUHSC_00840	Non-Essential		SAOUHSC_00840	Non-Essential
SAOUHSC_00841	Non-Essential		SAOUHSC_00841	Non-Essential		SAOUHSC_00841	Non-Essential
SAOUHSC_00842	Non-Essential		SAOUHSC_00842	Non-Essential		SAOUHSC_00842	Non-Essential
SAOUHSC_00843	Non-Essential		SAOUHSC_00843	Non-Essential		SAOUHSC_00843	Non-Essential
SAOUHSC_00844	Non-Essential		SAOUHSC_00844	Non-Essential		SAOUHSC_00844	Non-Essential
SAOUHSC_00845	Non-Essential		SAOUHSC_00845	Non-Essential		SAOUHSC_00845	Non-Essential
SAOUHSC_00846	Non-Essential		SAOUHSC_00846	Non-Essential		SAOUHSC_00846	Non-Essential
SAOUHSC_00847	Domain Essential		SAOUHSC_00847	Domain Essential		SAOUHSC_00847	Domain Essential
SAOUHSC_00848	Essential		SAOUHSC_00848	Essential		SAOUHSC_00848	Essential
SAOUHSC_00849	Essential		SAOUHSC_00849	Essential		SAOUHSC_00849	Essential
SAOUHSC_00850	Essential		SAOUHSC_00850	Essential		SAOUHSC_00850	Essential
SAOUHSC_00851	Essential		SAOUHSC_00851	Essential		SAOUHSC_00851	Essential
SAOUHSC_00852	Non-Essential		SAOUHSC_00852	Non-Essential		SAOUHSC_00852	Non-Essential
SAOUHSC_00853	Non-Essential		SAOUHSC_00853	Non-Essential		SAOUHSC_00853	Non-Essential
SAOUHSC_00854	Non-Essential		SAOUHSC_00854	Non-Essential		SAOUHSC_00854	Non-Essential
SAOUHSC_00855	Non-Essential		SAOUHSC_00855	Non-Essential		SAOUHSC_00855	Non-Essential
SAOUHSC_00857	Non-Essential		SAOUHSC_00857	Non-Essential		SAOUHSC_00857	Non-Essential
SAOUHSC_00858	Non-Essential		SAOUHSC_00858	Non-Essential		SAOUHSC_00858	Non-Essential
SAOUHSC_00859	Non-Essential		SAOUHSC_00859	Non-Essential		SAOUHSC_00859	Non-Essential
SAOUHSC_00860	Non-Essential		SAOUHSC_00860	Non-Essential		SAOUHSC_00860	Non-Essential
SAOUHSC_00861	Non-Essential		SAOUHSC_00861	Non-Essential		SAOUHSC_00861	Non-Essential
SAOUHSC_00862	Non-Essential		SAOUHSC_00862	Non-Essential		SAOUHSC_00862	Non-Essential
SAOUHSC_00863	Non-Essential		SAOUHSC_00863	Non-Essential		SAOUHSC_00863	Non-Essential
SAOUHSC_00864	Non-Essential		SAOUHSC_00864	Non-Essential		SAOUHSC_00864	Non-Essential
SAOUHSC_00865	Non-Essential		SAOUHSC_00865	Non-Essential		SAOUHSC_00865	Non-Essential
SAOUHSC_00866	Non-Essential		SAOUHSC_00866	Non-Essential		SAOUHSC_00866	Non-Essential
SAOUHSC_00867	Domain Essential		SAOUHSC_00867	Non-Essential		SAOUHSC_00867	Non-Essential
SAOUHSC_00868	Essential		SAOUHSC_00868	Essential		SAOUHSC_00868	Essential
SAOUHSC_00869-dltA	Essential		SAOUHSC_00869-dltA	Essential		SAOUHSC_00869-dltA	Essential
SAOUHSC_00870-dltB	Essential		SAOUHSC_00870-dltB	Essential		SAOUHSC_00870-dltB	Essential
SAOUHSC_00871-dltC	Essential		SAOUHSC_00871-dltC	Essential		SAOUHSC_00871-dltC	Essential
SAOUHSC_00872-dltD	Essential		SAOUHSC_00872-dltD	Essential		SAOUHSC_00872-dltD	Essential
SAOUHSC_00873	Non-Essential		SAOUHSC_00873	Non-Essential		SAOUHSC_00873	Non-Essential
SAOUHSC_00874	Non-Essential		SAOUHSC_00874	Non-Essential		SAOUHSC_00874	Non-Essential
SAOUHSC_00875	Non-Essential		SAOUHSC_00875	Non-Essential		SAOUHSC_00875	Non-Essential
SAOUHSC_00876	Non-Essential		SAOUHSC_00876	Non-Essential		SAOUHSC_00876	Non-Essential
SAOUHSC_00877	Non-Essential		SAOUHSC_00877	Non-Essential		SAOUHSC_00877	Non-Essential
SAOUHSC_00878	Domain Essential		SAOUHSC_00878	Domain Essential		SAOUHSC_00878	Domain Essential
SAOUHSC_00879	Non-Essential		SAOUHSC_00879	Non-Essential		SAOUHSC_00879	Non-Essential
SAOUHSC_00880	Non-Essential		SAOUHSC_00880	Non-Essential		SAOUHSC_00880	Non-Essential
SAOUHSC_00881	Non-Essential		SAOUHSC_00881	Non-Essential		SAOUHSC_00881	Domain Essential
SAOUHSC_00882	Non-Essential		SAOUHSC_00882	Non-Essential		SAOUHSC_00882	Non-Essential
SAOUHSC_00883	Domain Essential		SAOUHSC_00883	Domain Essential		SAOUHSC_00883	Domain Essential
SAOUHSC_00884	Essential		SAOUHSC_00884	Essential		SAOUHSC_00884	Essential
SAOUHSC_00885	Essential		SAOUHSC_00885	Essential		SAOUHSC_00885	Essential
SAOUHSC_00886	Essential		SAOUHSC_00886	Essential		SAOUHSC_00886	Essential
SAOUHSC_00887	Essential		SAOUHSC_00887	Essential		SAOUHSC_00887	Essential
SAOUHSC_00888	Essential		SAOUHSC_00888	Essential		SAOUHSC_00888	Essential
SAOUHSC_00889	Essential		SAOUHSC_00889	Essential		SAOUHSC_00889	Essential
SAOUHSC_00890	Non-Essential		SAOUHSC_00890	Non-Essential		SAOUHSC_00890	Non-Essential
SAOUHSC_00891	Non-Essential		SAOUHSC_00891	Non-Essential		SAOUHSC_00891	Non-Essential
SAOUHSC_00892	Non-Essential		SAOUHSC_00892	Non-Essential		SAOUHSC_00892	Non-Essential
SAOUHSC_00893	Non-Essential		SAOUHSC_00893	Non-Essential		SAOUHSC_00893	Non-Essential
SAOUHSC_00894-rocD	Non-Essential		SAOUHSC_00894-rocD	Non-Essential		SAOUHSC_00894-rocD	Non-Essential
SAOUHSC_00895	Non-Essential		SAOUHSC_00895	Non-Essential		SAOUHSC_00895	Non-Essential
SAOUHSC_00896	Non-Essential		SAOUHSC_00896	Non-Essential		SAOUHSC_00896	Non-Essential
SAOUHSC_00897	Domain Essential		SAOUHSC_00897	Non-Essential		SAOUHSC_00897	Non-Essential
SAOUHSC_00898	Non-Essential		SAOUHSC_00898	Non-Essential		SAOUHSC_00898	Non-Essential
SAOUHSC_00899	Non-Essential		SAOUHSC_00899	Non-Essential		SAOUHSC_00899	Non-Essential
SAOUHSC_00900-pgi	Essential		SAOUHSC_00900-pgi	Essential		SAOUHSC_00900-pgi	Essential
SAOUHSC_00901	Non-Essential		SAOUHSC_00901	Non-Essential		SAOUHSC_00901	Non-Essential
SAOUHSC_00902	Domain Essential		SAOUHSC_00902	Non-Essential		SAOUHSC_00902	Non-Essential
SAOUHSC_00903	Essential		SAOUHSC_00903	Essential		SAOUHSC_00903	Essential
SAOUHSC_00904	Essential		SAOUHSC_00904	Essential		SAOUHSC_00904	Essential
SAOUHSC_00905	Essential		SAOUHSC_00905	Essential		SAOUHSC_00905	Essential
SAOUHSC_00906	Non-Essential		SAOUHSC_00906	Non-Essential		SAOUHSC_00906	Non-Essential
SAOUHSC_00907	Non-Essential		SAOUHSC_00907	Non-Essential		SAOUHSC_00907	Non-Essential
SAOUHSC_00908	Non-Essential		SAOUHSC_00908	Non-Essential		SAOUHSC_00908	Non-Essential
SAOUHSC_00909	Non-Essential		SAOUHSC_00909	Non-Essential		SAOUHSC_00909	Non-Essential
SAOUHSC_00910	Non-Essential		SAOUHSC_00910	Non-Essential		SAOUHSC_00910	Non-Essential
SAOUHSC_00911	Non-Essential		SAOUHSC_00911	Non-Essential		SAOUHSC_00911	Non-Essential
SAOUHSC_00912	Non-Essential		SAOUHSC_00912	Non-Essential		SAOUHSC_00912	Non-Essential
SAOUHSC_00913	Non-Essential		SAOUHSC_00913	Non-Essential		SAOUHSC_00913	Non-Essential
SAOUHSC_00914	Non-Essential		SAOUHSC_00914	Non-Essential		SAOUHSC_00914	Non-Essential
SAOUHSC_00915	Non-Essential		SAOUHSC_00915	Non-Essential		SAOUHSC_00915	Non-Essential
SAOUHSC_00916	Non-Essential		SAOUHSC_00916	Non-Essential		SAOUHSC_00916	Domain Essential
SAOUHSC_00917	Non-Essential		SAOUHSC_00917	Non-Essential		SAOUHSC_00917	Non-Essential
SAOUHSC_00919	Non-Essential		SAOUHSC_00919	Non-Essential		SAOUHSC_00919	Non-Essential
SAOUHSC_00920	Domain Essential		SAOUHSC_00920	Domain Essential		SAOUHSC_00920	Domain Essential
SAOUHSC_00921	Essential		SAOUHSC_00921	Essential		SAOUHSC_00921	Essential
SAOUHSC_00922	Non-Essential		SAOUHSC_00922	Non-Essential		SAOUHSC_00922	Non-Essential
SAOUHSC_00923	Non-Essential		SAOUHSC_00923	Non-Essential		SAOUHSC_00923	Non-Essential
SAOUHSC_00924	Non-Essential		SAOUHSC_00924	Non-Essential		SAOUHSC_00924	Non-Essential
SAOUHSC_00925	Non-Essential		SAOUHSC_00925	Non-Essential		SAOUHSC_00925	Non-Essential
SAOUHSC_00926	Non-Essential		SAOUHSC_00926	Non-Essential		SAOUHSC_00926	Non-Essential
SAOUHSC_00927	Non-Essential		SAOUHSC_00927	Non-Essential		SAOUHSC_00927	Non-Essential
SAOUHSC_00928	Non-Essential		SAOUHSC_00928	Non-Essential		SAOUHSC_00928	Non-Essential
SAOUHSC_00929	Non-Essential		SAOUHSC_00929	Non-Essential		SAOUHSC_00929	Non-Essential
SAOUHSC_00930	Non-Essential		SAOUHSC_00930	Non-Essential		SAOUHSC_00930	Non-Essential
SAOUHSC_00931	Non-Essential		SAOUHSC_00931	Non-Essential		SAOUHSC_00931	Non-Essential
SAOUHSC_00932	Non-Essential		SAOUHSC_00932	Non-Essential		SAOUHSC_00932	Non-Essential
SAOUHSC_00933	Essential		SAOUHSC_00933	Essential		SAOUHSC_00933	Essential
SAOUHSC_00934-spxA	Domain Essential		SAOUHSC_00934-spxA	Domain Essential		SAOUHSC_00934-spxA	Domain Essential
SAOUHSC_00935	Non-Essential		SAOUHSC_00935	Non-Essential		SAOUHSC_00935	Non-Essential
SAOUHSC_00936	Non-Essential		SAOUHSC_00936	Non-Essential		SAOUHSC_00936	Non-Essential
SAOUHSC_00937	Non-Essential		SAOUHSC_00937	Non-Essential		SAOUHSC_00937	Non-Essential
SAOUHSC_00938	Non-Essential		SAOUHSC_00938	Domain Essential		SAOUHSC_00938	Domain Essential
SAOUHSC_00939	Non-Essential		SAOUHSC_00939	Non-Essential		SAOUHSC_00939	Non-Essential
SAOUHSC_00940	Non-Essential		SAOUHSC_00940	Non-Essential		SAOUHSC_00940	Non-Essential
SAOUHSC_00941	Non-Essential		SAOUHSC_00941	Non-Essential		SAOUHSC_00941	Non-Essential
SAOUHSC_00942	Non-Essential		SAOUHSC_00942	Non-Essential		SAOUHSC_00942	Non-Essential
SAOUHSC_00943-ppnK	Essential		SAOUHSC_00943-ppnK	Essential		SAOUHSC_00943-ppnK	Essential
SAOUHSC_00944	Non-Essential		SAOUHSC_00944	Non-Essential		SAOUHSC_00944	Non-Essential
SAOUHSC_00945	Non-Essential		SAOUHSC_00945	Non-Essential		SAOUHSC_00945	Non-Essential
SAOUHSC_00946	Non-Essential		SAOUHSC_00946	Non-Essential		SAOUHSC_00946	Non-Essential
SAOUHSC_00947	Essential		SAOUHSC_00947	Essential		SAOUHSC_00947	Domain Essential
SAOUHSC_00948	Non-Essential		SAOUHSC_00948	Non-Essential		SAOUHSC_00948	Non-Essential
SAOUHSC_00949	Non-Essential		SAOUHSC_00949	Non-Essential		SAOUHSC_00949	Non-Essential
SAOUHSC_00950	Non-Essential		SAOUHSC_00950	Non-Essential		SAOUHSC_00950	Non-Essential
SAOUHSC_00951	Non-Essential		SAOUHSC_00951	Non-Essential		SAOUHSC_00951	Non-Essential
SAOUHSC_00952-ltaA	Non-Essential		SAOUHSC_00952-ltaA	Non-Essential		SAOUHSC_00952-ltaA	Non-Essential
SAOUHSC_00953-ypfP	Essential		SAOUHSC_00953-ypfP	Essential		SAOUHSC_00953-ypfP	Essential
SAOUHSC_00954	Domain Essential		SAOUHSC_00954	Domain Essential		SAOUHSC_00954	Domain Essential
SAOUHSC_00955	Non-Essential		SAOUHSC_00955	Non-Essential		SAOUHSC_00955	Non-Essential
SAOUHSC_00956-prfC	Non-Essential		SAOUHSC_00956-prfC	Non-Essential		SAOUHSC_00956-prfC	Non-Essential
SAOUHSC_00957	Domain Essential		SAOUHSC_00957	Domain Essential		SAOUHSC_00957	Domain Essential
SAOUHSC_00958	Non-Essential		SAOUHSC_00958	Non-Essential		SAOUHSC_00958	Non-Essential
SAOUHSC_00959	Non-Essential		SAOUHSC_00959	Non-Essential		SAOUHSC_00959	Non-Essential
SAOUHSC_00960	Non-Essential		SAOUHSC_00960	Non-Essential		SAOUHSC_00960	Non-Essential
SAOUHSC_00961	Non-Essential		SAOUHSC_00961	Non-Essential		SAOUHSC_00961	Non-Essential
SAOUHSC_00962	Domain Essential		SAOUHSC_00962	Domain Essential		SAOUHSC_00962	Non-Essential
SAOUHSC_00963	Non-Essential		SAOUHSC_00963	Non-Essential		SAOUHSC_00963	Non-Essential
SAOUHSC_00964	Non-Essential		SAOUHSC_00964	Non-Essential		SAOUHSC_00964	Domain Essential
SAOUHSC_00965-CAAX	Non-Essential		SAOUHSC_00965-CAAX	Non-Essential		SAOUHSC_00965-CAAX	Non-Essential
SAOUHSC_00966	Non-Essential		SAOUHSC_00966	Non-Essential		SAOUHSC_00966	Non-Essential
SAOUHSC_00967	Non-Essential		SAOUHSC_00967	Non-Essential		SAOUHSC_00967	Domain Essential
SAOUHSC_00968	Non-Essential		SAOUHSC_00968	Non-Essential		SAOUHSC_00968	Non-Essential
SAOUHSC_00969	Non-Essential		SAOUHSC_00969	Non-Essential		SAOUHSC_00969	Non-Essential
SAOUHSC_00970	Non-Essential		SAOUHSC_00970	Non-Essential		SAOUHSC_00970	Non-Essential
SAOUHSC_00971	Non-Essential		SAOUHSC_00971	Non-Essential		SAOUHSC_00971	Non-Essential
SAOUHSC_00972	Domain Essential		SAOUHSC_00972	Non-Essential		SAOUHSC_00972	Domain Essential
SAOUHSC_00973	Non-Essential		SAOUHSC_00973	Non-Essential		SAOUHSC_00973	Non-Essential
SAOUHSC_00975	Non-Essential		SAOUHSC_00975	Non-Essential		SAOUHSC_00975	Non-Essential
SAOUHSC_00976	Non-Essential		SAOUHSC_00976	Non-Essential		SAOUHSC_00976	Domain Essential
SAOUHSC_00977	Non-Essential		SAOUHSC_00977	Non-Essential		SAOUHSC_00977	Non-Essential
SAOUHSC_00978	Non-Essential		SAOUHSC_00978	Non-Essential		SAOUHSC_00978	Non-Essential
SAOUHSC_00979	Non-Essential		SAOUHSC_00979	Non-Essential		SAOUHSC_00979	Non-Essential
SAOUHSC_00980-menA	Essential		SAOUHSC_00980-menA	Essential		SAOUHSC_00980-menA	Essential
SAOUHSC_00981	Essential		SAOUHSC_00981	Essential		SAOUHSC_00981	Domain Essential
SAOUHSC_00982-menF	Essential		SAOUHSC_00982-menF	Essential		SAOUHSC_00982-menF	Essential
SAOUHSC_00983-menD	Essential		SAOUHSC_00983-menD	Essential		SAOUHSC_00983-menD	Essential
SAOUHSC_00984	Non-Essential		SAOUHSC_00984	Essential		SAOUHSC_00984	Domain Essential
SAOUHSC_00985	Essential		SAOUHSC_00985	Essential		SAOUHSC_00985	Essential
SAOUHSC_00986	Non-Essential		SAOUHSC_00986	Non-Essential		SAOUHSC_00986	Non-Essential
SAOUHSC_00987	Non-Essential		SAOUHSC_00987	Non-Essential		SAOUHSC_00987	Non-Essential
SAOUHSC_00988	Non-Essential		SAOUHSC_00988	Non-Essential		SAOUHSC_00988	Non-Essential
SAOUHSC_00989	Non-Essential		SAOUHSC_00989	Non-Essential		SAOUHSC_00989	Non-Essential
SAOUHSC_00991	Non-Essential		SAOUHSC_00991	Non-Essential		SAOUHSC_00991	Non-Essential
SAOUHSC_00992	Non-Essential		SAOUHSC_00992	Domain Essential		SAOUHSC_00992	Domain Essential
SAOUHSC_00993	Non-Essential		SAOUHSC_00993	Non-Essential		SAOUHSC_00993	Non-Essential
SAOUHSC_00994	Non-Essential		SAOUHSC_00994	Non-Essential		SAOUHSC_00994	Non-Essential
SAOUHSC_00995	Non-Essential		SAOUHSC_00995	Non-Essential		SAOUHSC_00995	Non-Essential
SAOUHSC_00996	Non-Essential		SAOUHSC_00996	Non-Essential		SAOUHSC_00996	Non-Essential
SAOUHSC_00997-lcpB	Non-Essential		SAOUHSC_00997-lcpB	Non-Essential		SAOUHSC_00997-lcpB	Non-Essential
SAOUHSC_00998	Non-Essential		SAOUHSC_00998	Non-Essential		SAOUHSC_00998	Non-Essential
SAOUHSC_00999	Domain Essential		SAOUHSC_00999	Domain Essential		SAOUHSC_00999	Non-Essential
SAOUHSC_01000	Essential		SAOUHSC_01000	Essential		SAOUHSC_01000	Domain Essential
SAOUHSC_01001	Domain Essential		SAOUHSC_01001	Domain Essential		SAOUHSC_01001	Domain Essential
SAOUHSC_01002	Essential		SAOUHSC_01002	Domain Essential		SAOUHSC_01002	Non-Essential
SAOUHSC_01003	Non-Essential		SAOUHSC_01003	Non-Essential		SAOUHSC_01003	Non-Essential
SAOUHSC_01005	Non-Essential		SAOUHSC_01005	Non-Essential		SAOUHSC_01005	Non-Essential
SAOUHSC_01007	Domain Essential		SAOUHSC_01007	Non-Essential		SAOUHSC_01007	Domain Essential
SAOUHSC_01008	Non-Essential		SAOUHSC_01008	Domain Essential		SAOUHSC_01008	Non-Essential
SAOUHSC_01009	Domain Essential		SAOUHSC_01009	Non-Essential		SAOUHSC_01009	Non-Essential
SAOUHSC_01010	Non-Essential		SAOUHSC_01010	Non-Essential		SAOUHSC_01010	Non-Essential
SAOUHSC_01011	Non-Essential		SAOUHSC_01011	Non-Essential		SAOUHSC_01011	Non-Essential
SAOUHSC_01012	Non-Essential		SAOUHSC_01012	Non-Essential		SAOUHSC_01012	Non-Essential
SAOUHSC_01013	Non-Essential		SAOUHSC_01013	Non-Essential		SAOUHSC_01013	Non-Essential
SAOUHSC_01014	Non-Essential		SAOUHSC_01014	Non-Essential		SAOUHSC_01014	Non-Essential
SAOUHSC_01015	Domain Essential		SAOUHSC_01015	Domain Essential		SAOUHSC_01015	Non-Essential
SAOUHSC_01016	Non-Essential		SAOUHSC_01016	Non-Essential		SAOUHSC_01016	Non-Essential
SAOUHSC_01017-purH	Non-Essential		SAOUHSC_01017-purH	Non-Essential		SAOUHSC_01017-purH	Non-Essential
SAOUHSC_01018	Non-Essential		SAOUHSC_01018	Non-Essential		SAOUHSC_01018	Non-Essential
SAOUHSC_01019	Non-Essential		SAOUHSC_01019	Non-Essential		SAOUHSC_01019	Non-Essential
SAOUHSC_01021	Non-Essential		SAOUHSC_01021	Non-Essential		SAOUHSC_01021	Non-Essential
SAOUHSC_01022	Non-Essential		SAOUHSC_01022	Non-Essential		SAOUHSC_01022	Non-Essential
SAOUHSC_01023	Non-Essential		SAOUHSC_01023	Non-Essential		SAOUHSC_01023	Non-Essential
SAOUHSC_01024	Non-Essential		SAOUHSC_01024	Non-Essential		SAOUHSC_01024	Non-Essential
SAOUHSC_01025-1025	Non-Essential		SAOUHSC_01025-1025	Non-Essential		SAOUHSC_01025-1025	Non-Essential
SAOUHSC_01026	Non-Essential		SAOUHSC_01026	Non-Essential		SAOUHSC_01026	Non-Essential
SAOUHSC_01027	Non-Essential		SAOUHSC_01027	Non-Essential		SAOUHSC_01027	Non-Essential
SAOUHSC_01028	Domain Essential		SAOUHSC_01028	Domain Essential		SAOUHSC_01028	Domain Essential
SAOUHSC_01029	Domain Essential		SAOUHSC_01029	Non-Essential		SAOUHSC_01029	Non-Essential
SAOUHSC_01030	Non-Essential		SAOUHSC_01030	Non-Essential		SAOUHSC_01030	Non-Essential
SAOUHSC_01031	Non-Essential		SAOUHSC_01031	Non-Essential		SAOUHSC_01031	Non-Essential
SAOUHSC_01032	Non-Essential		SAOUHSC_01032	Non-Essential		SAOUHSC_01032	Non-Essential
SAOUHSC_01034	Non-Essential		SAOUHSC_01034	Non-Essential		SAOUHSC_01034	Domain Essential
SAOUHSC_01035	Essential		SAOUHSC_01035	Essential		SAOUHSC_01035	Essential
SAOUHSC_01036	Essential		SAOUHSC_01036	Essential		SAOUHSC_01036	Essential
SAOUHSC_01037	Domain Essential		SAOUHSC_01037	Domain Essential		SAOUHSC_01037	Domain Essential
SAOUHSC_01038-def	Domain Essential		SAOUHSC_01038-def	Domain Essential		SAOUHSC_01038-def	Domain Essential
SAOUHSC_01039	Non-Essential		SAOUHSC_01039	Non-Essential		SAOUHSC_01039	Non-Essential
SAOUHSC_01040	Essential		SAOUHSC_01040	Essential		SAOUHSC_01040	Essential
SAOUHSC_01041	Essential		SAOUHSC_01041	Essential		SAOUHSC_01041	Essential
SAOUHSC_01042	Essential		SAOUHSC_01042	Essential		SAOUHSC_01042	Essential
SAOUHSC_01043	Essential		SAOUHSC_01043	Essential		SAOUHSC_01043	Essential
SAOUHSC_01044	Non-Essential		SAOUHSC_01044	Non-Essential		SAOUHSC_01044	Non-Essential
SAOUHSC_01045	Non-Essential		SAOUHSC_01045	Non-Essential		SAOUHSC_01045	Non-Essential
SAOUHSC_01046	Non-Essential		SAOUHSC_01046	Non-Essential		SAOUHSC_01046	Non-Essential
SAOUHSC_01047	Non-Essential		SAOUHSC_01047	Non-Essential		SAOUHSC_01047	Non-Essential
SAOUHSC_01048	Non-Essential		SAOUHSC_01048	Non-Essential		SAOUHSC_01048	Non-Essential
SAOUHSC_01049	Non-Essential		SAOUHSC_01049	Non-Essential		SAOUHSC_01049	Domain Essential
SAOUHSC_01050-1050	Non-Essential		SAOUHSC_01050-1050	Non-Essential		SAOUHSC_01050-1050	Non-Essential
SAOUHSC_01051	Non-Essential		SAOUHSC_01051	Non-Essential		SAOUHSC_01051	Non-Essential
SAOUHSC_01053	Non-Essential		SAOUHSC_01053	Non-Essential		SAOUHSC_01053	Non-Essential
SAOUHSC_01054	Non-Essential		SAOUHSC_01054	Non-Essential		SAOUHSC_01054	Non-Essential
SAOUHSC_01055	Non-Essential		SAOUHSC_01055	Non-Essential		SAOUHSC_01055	Non-Essential
SAOUHSC_01055a	Non-Essential		SAOUHSC_01055a	Non-Essential		SAOUHSC_01055a	Non-Essential
SAOUHSC_01058	Non-Essential		SAOUHSC_01058	Domain Essential		SAOUHSC_01058	Non-Essential
SAOUHSC_01060	Non-Essential		SAOUHSC_01060	Non-Essential		SAOUHSC_01060	Non-Essential
SAOUHSC_01061	Non-Essential		SAOUHSC_01061	Non-Essential		SAOUHSC_01061	Non-Essential
SAOUHSC_01062	Non-Essential		SAOUHSC_01062	Non-Essential		SAOUHSC_01062	Non-Essential
SAOUHSC_01063-ftsW	Essential		SAOUHSC_01063-ftsW	Essential		SAOUHSC_01063-ftsW	Essential
SAOUHSC_01064	Non-Essential		SAOUHSC_01064	Non-Essential		SAOUHSC_01064	Non-Essential
SAOUHSC_01065	Domain Essential		SAOUHSC_01065	Non-Essential		SAOUHSC_01065	Domain Essential
SAOUHSC_01066	Domain Essential		SAOUHSC_01066	Domain Essential		SAOUHSC_01066	Domain Essential
SAOUHSC_01067	Domain Essential		SAOUHSC_01067	Non-Essential		SAOUHSC_01067	Non-Essential
SAOUHSC_01068	Non-Essential		SAOUHSC_01068	Non-Essential		SAOUHSC_01068	Non-Essential
SAOUHSC_01069	Non-Essential		SAOUHSC_01069	Non-Essential		SAOUHSC_01069	Non-Essential
SAOUHSC_01070	Non-Essential		SAOUHSC_01070	Non-Essential		SAOUHSC_01070	Non-Essential
SAOUHSC_01071	Non-Essential		SAOUHSC_01071	Non-Essential		SAOUHSC_01071	Non-Essential
SAOUHSC_01072	Non-Essential		SAOUHSC_01072	Non-Essential		SAOUHSC_01072	Non-Essential
SAOUHSC_01073	Non-Essential		SAOUHSC_01073	Non-Essential		SAOUHSC_01073	Non-Essential
SAOUHSC_01074	Non-Essential		SAOUHSC_01074	Domain Essential		SAOUHSC_01074	Non-Essential
SAOUHSC_01075-coaD	Essential		SAOUHSC_01075-coaD	Essential		SAOUHSC_01075-coaD	Essential
SAOUHSC_01076	Non-Essential		SAOUHSC_01076	Non-Essential		SAOUHSC_01076	Non-Essential
SAOUHSC_01077	Essential		SAOUHSC_01077	Non-Essential		SAOUHSC_01077	Non-Essential
SAOUHSC_01078	Essential		SAOUHSC_01078	Essential		SAOUHSC_01078	Domain Essential
SAOUHSC_01079	Non-Essential		SAOUHSC_01079	Non-Essential		SAOUHSC_01079	Non-Essential
SAOUHSC_01081	Domain Essential		SAOUHSC_01081	Domain Essential		SAOUHSC_01081	Domain Essential
SAOUHSC_01082	Non-Essential		SAOUHSC_01082	Non-Essential		SAOUHSC_01082	Non-Essential
SAOUHSC_01084	Non-Essential		SAOUHSC_01084	Non-Essential		SAOUHSC_01084	Non-Essential
SAOUHSC_01085	Domain Essential		SAOUHSC_01085	Non-Essential		SAOUHSC_01085	Non-Essential
SAOUHSC_01086	Non-Essential		SAOUHSC_01086	Non-Essential		SAOUHSC_01086	Non-Essential
SAOUHSC_01087	Non-Essential		SAOUHSC_01087	Non-Essential		SAOUHSC_01087	Non-Essential
SAOUHSC_01088	Non-Essential		SAOUHSC_01088	Non-Essential		SAOUHSC_01088	Non-Essential
SAOUHSC_01089	Non-Essential		SAOUHSC_01089	Non-Essential		SAOUHSC_01089	Non-Essential
SAOUHSC_01090	Non-Essential		SAOUHSC_01090	Non-Essential		SAOUHSC_01090	Non-Essential
SAOUHSC_01091	Non-Essential		SAOUHSC_01091	Non-Essential		SAOUHSC_01091	Non-Essential
SAOUHSC_01092-pheS	Essential		SAOUHSC_01092-pheS	Domain Essential		SAOUHSC_01092-pheS	Domain Essential
SAOUHSC_01093-pheT	Essential		SAOUHSC_01093-pheT	Essential		SAOUHSC_01093-pheT	Essential
SAOUHSC_01095	Non-Essential		SAOUHSC_01095	Non-Essential		SAOUHSC_01095	Non-Essential
SAOUHSC_01096	Non-Essential		SAOUHSC_01096	Non-Essential		SAOUHSC_01096	Non-Essential
SAOUHSC_01097	Non-Essential		SAOUHSC_01097	Non-Essential		SAOUHSC_01097	Non-Essential
SAOUHSC_01098	Non-Essential		SAOUHSC_01098	Non-Essential		SAOUHSC_01098	Non-Essential
SAOUHSC_01099	Domain Essential		SAOUHSC_01099	Non-Essential		SAOUHSC_01099	Non-Essential
SAOUHSC_01100	Domain Essential		SAOUHSC_01100	Domain Essential		SAOUHSC_01100	Domain Essential
SAOUHSC_01101	Non-Essential		SAOUHSC_01101	Domain Essential		SAOUHSC_01101	Non-Essential
SAOUHSC_01102-uvrC	Non-Essential		SAOUHSC_01102-uvrC	Non-Essential		SAOUHSC_01102-uvrC	Non-Essential
SAOUHSC_01103	Non-Essential		SAOUHSC_01103	Non-Essential		SAOUHSC_01103	Non-Essential
SAOUHSC_01104-sdhA	Non-Essential		SAOUHSC_01104-sdhA	Non-Essential		SAOUHSC_01104-sdhA	Non-Essential
SAOUHSC_01105-sdhB	Non-Essential		SAOUHSC_01105-sdhB	Non-Essential		SAOUHSC_01105-sdhB	Non-Essential
SAOUHSC_01106	Domain Essential		SAOUHSC_01106	Domain Essential		SAOUHSC_01106	Domain Essential
SAOUHSC_01107	Non-Essential		SAOUHSC_01107	Non-Essential		SAOUHSC_01107	Non-Essential
SAOUHSC_01108	Non-Essential		SAOUHSC_01108	Non-Essential		SAOUHSC_01108	Non-Essential
SAOUHSC_01109	Non-Essential		SAOUHSC_01109	Non-Essential		SAOUHSC_01109	Non-Essential
SAOUHSC_01110	Non-Essential		SAOUHSC_01110	Domain Essential		SAOUHSC_01110	Non-Essential
SAOUHSC_01111	Non-Essential		SAOUHSC_01111	Domain Essential		SAOUHSC_01111	Non-Essential
SAOUHSC_01112	Non-Essential		SAOUHSC_01112	Non-Essential		SAOUHSC_01112	Non-Essential
SAOUHSC_01113	Non-Essential		SAOUHSC_01113	Domain Essential		SAOUHSC_01113	Non-Essential
SAOUHSC_01114	Non-Essential		SAOUHSC_01114	Non-Essential		SAOUHSC_01114	Non-Essential
SAOUHSC_01115	Non-Essential		SAOUHSC_01115	Non-Essential		SAOUHSC_01115	Non-Essential
SAOUHSC_01118	Non-Essential		SAOUHSC_01118	Non-Essential		SAOUHSC_01118	Non-Essential
SAOUHSC_01119	Non-Essential		SAOUHSC_01119	Non-Essential		SAOUHSC_01119	Non-Essential
SAOUHSC_01120	Non-Essential		SAOUHSC_01120	Non-Essential		SAOUHSC_01120	Non-Essential
SAOUHSC_01121	Non-Essential		SAOUHSC_01121	Non-Essential		SAOUHSC_01121	Non-Essential
SAOUHSC_01122	Domain Essential		SAOUHSC_01122	Domain Essential		SAOUHSC_01122	Domain Essential
SAOUHSC_01123	Non-Essential		SAOUHSC_01123	Non-Essential		SAOUHSC_01123	Non-Essential
SAOUHSC_01124	Non-Essential		SAOUHSC_01124	Non-Essential		SAOUHSC_01124	Non-Essential
SAOUHSC_01125	Non-Essential		SAOUHSC_01125	Non-Essential		SAOUHSC_01125	Non-Essential
SAOUHSC_01127	Non-Essential		SAOUHSC_01127	Non-Essential		SAOUHSC_01127	Non-Essential
SAOUHSC_01128	Non-Essential		SAOUHSC_01128	Non-Essential		SAOUHSC_01128	Domain Essential
SAOUHSC_01129	Non-Essential		SAOUHSC_01129	Non-Essential		SAOUHSC_01129	Non-Essential
SAOUHSC_01130	Non-Essential		SAOUHSC_01130	Non-Essential		SAOUHSC_01130	Non-Essential
SAOUHSC_01131	Non-Essential		SAOUHSC_01131	Non-Essential		SAOUHSC_01131	Non-Essential
SAOUHSC_01133	Non-Essential		SAOUHSC_01133	Non-Essential		SAOUHSC_01133	Non-Essential
SAOUHSC_01134	Non-Essential		SAOUHSC_01134	Non-Essential		SAOUHSC_01134	Non-Essential
SAOUHSC_01135	Non-Essential		SAOUHSC_01135	Non-Essential		SAOUHSC_01135	Non-Essential
SAOUHSC_01136	Non-Essential		SAOUHSC_01136	Non-Essential		SAOUHSC_01136	Non-Essential
SAOUHSC_01137	Non-Essential		SAOUHSC_01137	Non-Essential		SAOUHSC_01137	Non-Essential
SAOUHSC_01138	Non-Essential		SAOUHSC_01138	Non-Essential		SAOUHSC_01138	Non-Essential
SAOUHSC_01139	Non-Essential		SAOUHSC_01139	Non-Essential		SAOUHSC_01139	Non-Essential
SAOUHSC_01141	Non-Essential		SAOUHSC_01141	Non-Essential		SAOUHSC_01141	Non-Essential
SAOUHSC_01142	Essential		SAOUHSC_01142	Non-Essential		SAOUHSC_01142	Non-Essential
SAOUHSC_01143-mraW	Essential		SAOUHSC_01143-mraW	Domain Essential		SAOUHSC_01143-mraW	Domain Essential
SAOUHSC_01144-ftsL	Essential		SAOUHSC_01144-ftsL	Essential		SAOUHSC_01144-ftsL	Essential
SAOUHSC_01145	Essential		SAOUHSC_01145	Essential		SAOUHSC_01145	Essential
SAOUHSC_01146-mraY	Essential		SAOUHSC_01146-mraY	Essential		SAOUHSC_01146-mraY	Essential
SAOUHSC_01147-murD	Essential		SAOUHSC_01147-murD	Essential		SAOUHSC_01147-murD	Essential
SAOUHSC_01148-div1B	Essential		SAOUHSC_01148-div1B	Essential		SAOUHSC_01148-div1B	Essential
SAOUHSC_01149	Essential		SAOUHSC_01149	Essential		SAOUHSC_01149	Essential
SAOUHSC_01150-ftsZ	Essential		SAOUHSC_01150-ftsZ	Essential		SAOUHSC_01150-ftsZ	Essential
SAOUHSC_01152	Non-Essential		SAOUHSC_01152	Non-Essential		SAOUHSC_01152	Non-Essential
SAOUHSC_01153	Non-Essential		SAOUHSC_01153	Non-Essential		SAOUHSC_01153	Non-Essential
SAOUHSC_01154-sepF	Non-Essential		SAOUHSC_01154-sepF	Non-Essential		SAOUHSC_01154-sepF	Non-Essential
SAOUHSC_01155	Non-Essential		SAOUHSC_01155	Non-Essential		SAOUHSC_01155	Non-Essential
SAOUHSC_01156	Non-Essential		SAOUHSC_01156	Non-Essential		SAOUHSC_01156	Non-Essential
SAOUHSC_01158	Essential		SAOUHSC_01158	Non-Essential		SAOUHSC_01158	Non-Essential
SAOUHSC_01159-ileS	Essential		SAOUHSC_01159-ileS	Essential		SAOUHSC_01159-ileS	Essential
SAOUHSC_01160	Non-Essential		SAOUHSC_01160	Non-Essential		SAOUHSC_01160	Non-Essential
SAOUHSC_01162-lspA	Domain Essential		SAOUHSC_01162-lspA	Non-Essential		SAOUHSC_01162-lspA	Non-Essential
SAOUHSC_01163	Essential		SAOUHSC_01163	Essential		SAOUHSC_01163	Essential
SAOUHSC_01164	Non-Essential		SAOUHSC_01164	Non-Essential		SAOUHSC_01164	Non-Essential
SAOUHSC_01165	Non-Essential		SAOUHSC_01165	Non-Essential		SAOUHSC_01165	Non-Essential
SAOUHSC_01166-pyrB	Essential		SAOUHSC_01166-pyrB	Essential		SAOUHSC_01166-pyrB	Essential
SAOUHSC_01168-pyrC	Essential		SAOUHSC_01168-pyrC	Essential		SAOUHSC_01168-pyrC	Essential
SAOUHSC_01169	Essential		SAOUHSC_01169	Essential		SAOUHSC_01169	Essential
SAOUHSC_01170-carB	Essential		SAOUHSC_01170-carB	Essential		SAOUHSC_01170-carB	Essential
SAOUHSC_01171	Essential		SAOUHSC_01171	Essential		SAOUHSC_01171	Domain Essential
SAOUHSC_01172-pyrE	Essential		SAOUHSC_01172-pyrE	Essential		SAOUHSC_01172-pyrE	Essential
SAOUHSC_01173	Non-Essential		SAOUHSC_01173	Non-Essential		SAOUHSC_01173	Non-Essential
SAOUHSC_01174	Non-Essential		SAOUHSC_01174	Non-Essential		SAOUHSC_01174	Non-Essential
SAOUHSC_01175	Non-Essential		SAOUHSC_01175	Non-Essential		SAOUHSC_01175	Non-Essential
SAOUHSC_01176-gmk	Domain Essential		SAOUHSC_01176-gmk	Domain Essential		SAOUHSC_01176-gmk	Domain Essential
SAOUHSC_01177-rpoZ	Non-Essential		SAOUHSC_01177-rpoZ	Non-Essential		SAOUHSC_01177-rpoZ	Non-Essential
SAOUHSC_01178	Essential		SAOUHSC_01178	Essential		SAOUHSC_01178	Domain Essential
SAOUHSC_01179	Essential		SAOUHSC_01179	Essential		SAOUHSC_01179	Essential
SAOUHSC_01180	Non-Essential		SAOUHSC_01180	Domain Essential		SAOUHSC_01180	Domain Essential
SAOUHSC_01181	Non-Essential		SAOUHSC_01181	Non-Essential		SAOUHSC_01181	Non-Essential
SAOUHSC_01182	Non-Essential		SAOUHSC_01182	Non-Essential		SAOUHSC_01182	Non-Essential
SAOUHSC_01183	Essential		SAOUHSC_01183	Essential		SAOUHSC_01183	Essential
SAOUHSC_01184	Non-Essential		SAOUHSC_01184	Non-Essential		SAOUHSC_01184	Non-Essential
SAOUHSC_01185	Non-Essential		SAOUHSC_01185	Non-Essential		SAOUHSC_01185	Non-Essential
SAOUHSC_01186	Non-Essential		SAOUHSC_01186	Non-Essential		SAOUHSC_01186	Non-Essential
SAOUHSC_01187	Non-Essential		SAOUHSC_01187	Non-Essential		SAOUHSC_01187	Non-Essential
SAOUHSC_01188	Essential		SAOUHSC_01188	Essential		SAOUHSC_01188	Domain Essential
SAOUHSC_01189	Essential		SAOUHSC_01189	Essential		SAOUHSC_01189	Essential
SAOUHSC_01190	Essential		SAOUHSC_01190	Essential		SAOUHSC_01190	Essential
SAOUHSC_01191-rpmB	Non-Essential		SAOUHSC_01191-rpmB	Non-Essential		SAOUHSC_01191-rpmB	Non-Essential
SAOUHSC_01192	Non-Essential		SAOUHSC_01192	Non-Essential		SAOUHSC_01192	Non-Essential
SAOUHSC_01193	Non-Essential		SAOUHSC_01193	Non-Essential		SAOUHSC_01193	Non-Essential
SAOUHSC_01194	Essential		SAOUHSC_01194	Essential		SAOUHSC_01194	Essential
SAOUHSC_01196	Non-Essential		SAOUHSC_01196	Non-Essential		SAOUHSC_01196	Non-Essential
SAOUHSC_01197	Essential		SAOUHSC_01197	Essential		SAOUHSC_01197	Essential
SAOUHSC_01198	Essential		SAOUHSC_01198	Essential		SAOUHSC_01198	Essential
SAOUHSC_01199	Essential		SAOUHSC_01199	Essential		SAOUHSC_01199	Essential
SAOUHSC_01200	Essential		SAOUHSC_01200	Non-Essential		SAOUHSC_01200	Non-Essential
SAOUHSC_01201-acpP	Essential		SAOUHSC_01201-acpP	Essential		SAOUHSC_01201-acpP	Essential
SAOUHSC_01203-rnc	Domain Essential		SAOUHSC_01203-rnc	Non-Essential		SAOUHSC_01203-rnc	Non-Essential
SAOUHSC_01204	Domain Essential		SAOUHSC_01204	Non-Essential		SAOUHSC_01204	Non-Essential
SAOUHSC_01205	Essential		SAOUHSC_01205	Essential		SAOUHSC_01205	Essential
SAOUHSC_01206	Domain Essential		SAOUHSC_01206	Non-Essential		SAOUHSC_01206	Non-Essential
SAOUHSC_01207	Essential		SAOUHSC_01207	Essential		SAOUHSC_01207	Essential
SAOUHSC_01208-rpsP	Domain Essential		SAOUHSC_01208-rpsP	Domain Essential		SAOUHSC_01208-rpsP	Domain Essential
SAOUHSC_01209-rimM	Essential		SAOUHSC_01209-rimM	Domain Essential		SAOUHSC_01209-rimM	Domain Essential
SAOUHSC_01210-trmD	Essential		SAOUHSC_01210-trmD	Essential		SAOUHSC_01210-trmD	Essential
SAOUHSC_01211-rplS	Essential		SAOUHSC_01211-rplS	Essential		SAOUHSC_01211-rplS	Essential
SAOUHSC_01213	Non-Essential		SAOUHSC_01213	Non-Essential		SAOUHSC_01213	Non-Essential
SAOUHSC_01214-rbgA	Domain Essential		SAOUHSC_01214-rbgA	Domain Essential		SAOUHSC_01214-rbgA	Domain Essential
SAOUHSC_01215-rnhB	Non-Essential		SAOUHSC_01215-rnhB	Non-Essential		SAOUHSC_01215-rnhB	Non-Essential
SAOUHSC_01216-sucC	Essential		SAOUHSC_01216-sucC	Essential		SAOUHSC_01216-sucC	Essential
SAOUHSC_01218	Essential		SAOUHSC_01218	Essential		SAOUHSC_01218	Domain Essential
SAOUHSC_01219	Domain Essential		SAOUHSC_01219	Domain Essential		SAOUHSC_01219	Non-Essential
SAOUHSC_01220	Non-Essential		SAOUHSC_01220	Non-Essential		SAOUHSC_01220	Non-Essential
SAOUHSC_01221	Non-Essential		SAOUHSC_01221	Non-Essential		SAOUHSC_01221	Non-Essential
SAOUHSC_01222	Essential		SAOUHSC_01222	Essential		SAOUHSC_01222	Essential
SAOUHSC_01223-gid	Non-Essential		SAOUHSC_01223-gid	Non-Essential		SAOUHSC_01223-gid	Non-Essential
SAOUHSC_01224	Domain Essential		SAOUHSC_01224	Domain Essential		SAOUHSC_01224	Domain Essential
SAOUHSC_01225	Non-Essential		SAOUHSC_01225	Non-Essential		SAOUHSC_01225	Non-Essential
SAOUHSC_01226-hslU	Domain Essential		SAOUHSC_01226-hslU	Non-Essential		SAOUHSC_01226-hslU	Non-Essential
SAOUHSC_01228-codY	Essential		SAOUHSC_01228-codY	Essential		SAOUHSC_01228-codY	Essential
SAOUHSC_01230	Essential		SAOUHSC_01230	Non-Essential		SAOUHSC_01230	Non-Essential
SAOUHSC_01233	Domain Essential		SAOUHSC_01233	Domain Essential		SAOUHSC_01233	Essential
SAOUHSC_01234-tsf	Essential		SAOUHSC_01234-tsf	Essential		SAOUHSC_01234-tsf	Essential
SAOUHSC_01235-pyrH	Essential		SAOUHSC_01235-pyrH	Essential		SAOUHSC_01235-pyrH	Essential
SAOUHSC_01236-frr	Essential		SAOUHSC_01236-frr	Essential		SAOUHSC_01236-frr	Essential
SAOUHSC_01237	Domain Essential		SAOUHSC_01237	Domain Essential		SAOUHSC_01237	Domain Essential
SAOUHSC_01238	Essential		SAOUHSC_01238	Essential		SAOUHSC_01238	Essential
SAOUHSC_01239	Essential		SAOUHSC_01239	Non-Essential		SAOUHSC_01239	Domain Essential
SAOUHSC_01240	Essential		SAOUHSC_01240	Essential		SAOUHSC_01240	Essential
SAOUHSC_01241-polC	Essential		SAOUHSC_01241-polC	Essential		SAOUHSC_01241-polC	Essential
SAOUHSC_01242	Domain Essential		SAOUHSC_01242	Domain Essential		SAOUHSC_01242	Domain Essential
SAOUHSC_01243-nusA	Essential		SAOUHSC_01243-nusA	Essential		SAOUHSC_01243-nusA	Essential
SAOUHSC_01244	Essential		SAOUHSC_01244	Essential		SAOUHSC_01244	Essential
SAOUHSC_01245	Essential		SAOUHSC_01245	Essential		SAOUHSC_01245	Essential
SAOUHSC_01246-infB	Essential		SAOUHSC_01246-infB	Essential		SAOUHSC_01246-infB	Essential
SAOUHSC_01247-rbfA	Domain Essential		SAOUHSC_01247-rbfA	Non-Essential		SAOUHSC_01247-rbfA	Domain Essential
SAOUHSC_01248	Non-Essential		SAOUHSC_01248	Non-Essential		SAOUHSC_01248	Non-Essential
SAOUHSC_01249	Essential		SAOUHSC_01249	Essential		SAOUHSC_01249	Essential
SAOUHSC_01250-rpsO	Essential		SAOUHSC_01250-rpsO	Essential		SAOUHSC_01250-rpsO	Essential
SAOUHSC_01251	Domain Essential		SAOUHSC_01251	Non-Essential		SAOUHSC_01251	Non-Essential
SAOUHSC_01252	Essential		SAOUHSC_01252	Essential		SAOUHSC_01252	Essential
SAOUHSC_01253	Non-Essential		SAOUHSC_01253	Non-Essential		SAOUHSC_01253	Non-Essential
SAOUHSC_01254	Non-Essential		SAOUHSC_01254	Non-Essential		SAOUHSC_01254	Non-Essential
SAOUHSC_01255	Non-Essential		SAOUHSC_01255	Non-Essential		SAOUHSC_01255	Non-Essential
SAOUHSC_01256	Non-Essential		SAOUHSC_01256	Non-Essential		SAOUHSC_01256	Non-Essential
SAOUHSC_01257	Non-Essential		SAOUHSC_01257	Non-Essential		SAOUHSC_01257	Non-Essential
SAOUHSC_01258	Non-Essential		SAOUHSC_01258	Non-Essential		SAOUHSC_01258	Non-Essential
SAOUHSC_01259	Essential		SAOUHSC_01259	Non-Essential		SAOUHSC_01259	Non-Essential
SAOUHSC_01260	Essential		SAOUHSC_01260	Essential		SAOUHSC_01260	Essential
SAOUHSC_01261	Non-Essential		SAOUHSC_01261	Non-Essential		SAOUHSC_01261	Non-Essential
SAOUHSC_01262-recA	Essential		SAOUHSC_01262-recA	Essential		SAOUHSC_01262-recA	Essential
SAOUHSC_01263	Domain Essential		SAOUHSC_01263	Domain Essential		SAOUHSC_01263	Domain Essential
SAOUHSC_01264	Non-Essential		SAOUHSC_01264	Non-Essential		SAOUHSC_01264	Non-Essential
SAOUHSC_01265	Essential		SAOUHSC_01265	Domain Essential		SAOUHSC_01265	Domain Essential
SAOUHSC_01266	Domain Essential		SAOUHSC_01266	Domain Essential		SAOUHSC_01266	Domain Essential
SAOUHSC_01267	Essential		SAOUHSC_01267	Non-Essential		SAOUHSC_01267	Non-Essential
SAOUHSC_01268	Non-Essential		SAOUHSC_01268	Non-Essential		SAOUHSC_01268	Non-Essential
SAOUHSC_01269	Non-Essential		SAOUHSC_01269	Non-Essential		SAOUHSC_01269	Non-Essential
SAOUHSC_01270	Non-Essential		SAOUHSC_01270	Non-Essential		SAOUHSC_01270	Non-Essential
SAOUHSC_01271	Non-Essential		SAOUHSC_01271	Non-Essential		SAOUHSC_01271	Non-Essential
SAOUHSC_01272	Non-Essential		SAOUHSC_01272	Non-Essential		SAOUHSC_01272	Non-Essential
SAOUHSC_01273-mutL	Non-Essential		SAOUHSC_01273-mutL	Non-Essential		SAOUHSC_01273-mutL	Non-Essential
SAOUHSC_01274	Non-Essential		SAOUHSC_01274	Non-Essential		SAOUHSC_01274	Non-Essential
SAOUHSC_01274-glpK	Non-Essential		SAOUHSC_01274-glpK	Non-Essential		SAOUHSC_01274-glpK	Non-Essential
SAOUHSC_01275	Non-Essential		SAOUHSC_01275	Non-Essential		SAOUHSC_01275	Non-Essential
SAOUHSC_01278	Non-Essential		SAOUHSC_01278	Non-Essential		SAOUHSC_01278	Non-Essential
SAOUHSC_01279	Non-Essential		SAOUHSC_01279	Non-Essential		SAOUHSC_01279	Non-Essential
SAOUHSC_01280-miaA	Non-Essential		SAOUHSC_01280-miaA	Non-Essential		SAOUHSC_01280-miaA	Non-Essential
SAOUHSC_01281	Non-Essential		SAOUHSC_01281	Non-Essential		SAOUHSC_01281	Non-Essential
SAOUHSC_01282	Non-Essential		SAOUHSC_01282	Non-Essential		SAOUHSC_01282	Non-Essential
SAOUHSC_01283	Non-Essential		SAOUHSC_01283	Non-Essential		SAOUHSC_01283	Non-Essential
SAOUHSC_01284	Non-Essential		SAOUHSC_01284	Non-Essential		SAOUHSC_01284	Non-Essential
SAOUHSC_01285	Domain Essential		SAOUHSC_01285	Non-Essential		SAOUHSC_01285	Non-Essential
SAOUHSC_01287	Essential		SAOUHSC_01287	Essential		SAOUHSC_01287	Essential
SAOUHSC_01288	Non-Essential		SAOUHSC_01288	Non-Essential		SAOUHSC_01288	Non-Essential
SAOUHSC_01289	Domain Essential		SAOUHSC_01289	Domain Essential		SAOUHSC_01289	Domain Essential
SAOUHSC_01290	Non-Essential		SAOUHSC_01290	Non-Essential		SAOUHSC_01290	Non-Essential
SAOUHSC_01291	Non-Essential		SAOUHSC_01291	Non-Essential		SAOUHSC_01291	Non-Essential
SAOUHSC_01292	Non-Essential		SAOUHSC_01292	Non-Essential		SAOUHSC_01292	Non-Essential
SAOUHSC_01293	Non-Essential		SAOUHSC_01293	Non-Essential		SAOUHSC_01293	Non-Essential
SAOUHSC_01294	Non-Essential		SAOUHSC_01294	Non-Essential		SAOUHSC_01294	Non-Essential
SAOUHSC_01295	Non-Essential		SAOUHSC_01295	Non-Essential		SAOUHSC_01295	Non-Essential
SAOUHSC_01296	Non-Essential		SAOUHSC_01296	Non-Essential		SAOUHSC_01296	Non-Essential
SAOUHSC_01297	Non-Essential		SAOUHSC_01297	Domain Essential		SAOUHSC_01297	Non-Essential
SAOUHSC_01298	Non-Essential		SAOUHSC_01298	Non-Essential		SAOUHSC_01298	Non-Essential
SAOUHSC_01299	Non-Essential		SAOUHSC_01299	Non-Essential		SAOUHSC_01299	Non-Essential
SAOUHSC_01300	Non-Essential		SAOUHSC_01300	Non-Essential		SAOUHSC_01300	Non-Essential
SAOUHSC_01301	Non-Essential		SAOUHSC_01301	Non-Essential		SAOUHSC_01301	Non-Essential
SAOUHSC_01303	Non-Essential		SAOUHSC_01303	Non-Essential		SAOUHSC_01303	Non-Essential
SAOUHSC_01304	Non-Essential		SAOUHSC_01304	Non-Essential		SAOUHSC_01304	Non-Essential
SAOUHSC_01305	Non-Essential		SAOUHSC_01305	Non-Essential		SAOUHSC_01305	Non-Essential
SAOUHSC_01306	Non-Essential		SAOUHSC_01306	Non-Essential		SAOUHSC_01306	Non-Essential
SAOUHSC_01307	Non-Essential		SAOUHSC_01307	Non-Essential		SAOUHSC_01307	Non-Essential
SAOUHSC_01310	Non-Essential		SAOUHSC_01310	Non-Essential		SAOUHSC_01310	Non-Essential
SAOUHSC_01311	Non-Essential		SAOUHSC_01311	Non-Essential		SAOUHSC_01311	Non-Essential
SAOUHSC_01312	Non-Essential		SAOUHSC_01312	Non-Essential		SAOUHSC_01312	Non-Essential
SAOUHSC_01313	Non-Essential		SAOUHSC_01313	Non-Essential		SAOUHSC_01313	Non-Essential
SAOUHSC_01314	Non-Essential		SAOUHSC_01314	Non-Essential		SAOUHSC_01314	Non-Essential
SAOUHSC_01315	Non-Essential		SAOUHSC_01315	Non-Essential		SAOUHSC_01315	Non-Essential
SAOUHSC_01316	Non-Essential		SAOUHSC_01316	Non-Essential		SAOUHSC_01316	Non-Essential
SAOUHSC_01317	Non-Essential		SAOUHSC_01317	Non-Essential		SAOUHSC_01317	Non-Essential
SAOUHSC_01318	Non-Essential		SAOUHSC_01318	Non-Essential		SAOUHSC_01318	Non-Essential
SAOUHSC_01319	Non-Essential		SAOUHSC_01319	Non-Essential		SAOUHSC_01319	Non-Essential
SAOUHSC_01320	Non-Essential		SAOUHSC_01320	Non-Essential		SAOUHSC_01320	Non-Essential
SAOUHSC_01321	Non-Essential		SAOUHSC_01321	Non-Essential		SAOUHSC_01321	Non-Essential
SAOUHSC_01322	Non-Essential		SAOUHSC_01322	Non-Essential		SAOUHSC_01322	Non-Essential
SAOUHSC_01323	Non-Essential		SAOUHSC_01323	Non-Essential		SAOUHSC_01323	Non-Essential
SAOUHSC_01324	Non-Essential		SAOUHSC_01324	Non-Essential		SAOUHSC_01324	Non-Essential
SAOUHSC_01325	Non-Essential		SAOUHSC_01325	Non-Essential		SAOUHSC_01325	Non-Essential
SAOUHSC_01326	Non-Essential		SAOUHSC_01326	Non-Essential		SAOUHSC_01326	Non-Essential
SAOUHSC_01327	Non-Essential		SAOUHSC_01327	Non-Essential		SAOUHSC_01327	Non-Essential
SAOUHSC_01328-rpmG	Non-Essential		SAOUHSC_01328-rpmG	Non-Essential		SAOUHSC_01328-rpmG	Non-Essential
SAOUHSC_01329-rpsN	Non-Essential		SAOUHSC_01329-rpsN	Non-Essential		SAOUHSC_01329-rpsN	Non-Essential
SAOUHSC_01330	Non-Essential		SAOUHSC_01330	Non-Essential		SAOUHSC_01330	Non-Essential
SAOUHSC_01331	Non-Essential		SAOUHSC_01331	Non-Essential		SAOUHSC_01331	Non-Essential
SAOUHSC_01332	Non-Essential		SAOUHSC_01332	Non-Essential		SAOUHSC_01332	Non-Essential
SAOUHSC_01333	Domain Essential		SAOUHSC_01333	Domain Essential		SAOUHSC_01333	Domain Essential
SAOUHSC_01334	Non-Essential		SAOUHSC_01334	Domain Essential		SAOUHSC_01334	Domain Essential
SAOUHSC_01336	Non-Essential		SAOUHSC_01336	Non-Essential		SAOUHSC_01336	Non-Essential
SAOUHSC_01337	Essential		SAOUHSC_01337	Essential		SAOUHSC_01337	Essential
SAOUHSC_01338	Domain Essential		SAOUHSC_01338	Domain Essential		SAOUHSC_01338	Domain Essential
SAOUHSC_01339	Non-Essential		SAOUHSC_01339	Non-Essential		SAOUHSC_01339	Non-Essential
SAOUHSC_01340	Non-Essential		SAOUHSC_01340	Non-Essential		SAOUHSC_01340	Non-Essential
SAOUHSC_01341	Non-Essential		SAOUHSC_01341	Non-Essential		SAOUHSC_01341	Non-Essential
SAOUHSC_01343	Non-Essential		SAOUHSC_01343	Non-Essential		SAOUHSC_01343	Non-Essential
SAOUHSC_01346	Non-Essential		SAOUHSC_01346	Non-Essential		SAOUHSC_01346	Non-Essential
SAOUHSC_01347	Non-Essential		SAOUHSC_01347	Domain Essential		SAOUHSC_01347	Non-Essential
SAOUHSC_01348	Non-Essential		SAOUHSC_01348	Non-Essential		SAOUHSC_01348	Non-Essential
SAOUHSC_01349	Non-Essential		SAOUHSC_01349	Non-Essential		SAOUHSC_01349	Non-Essential
SAOUHSC_01350	Domain Essential		SAOUHSC_01350	Domain Essential		SAOUHSC_01350	Domain Essential
SAOUHSC_01351	Essential		SAOUHSC_01351	Essential		SAOUHSC_01351	Essential
SAOUHSC_01352	Essential		SAOUHSC_01352	Essential		SAOUHSC_01352	Essential
SAOUHSC_01353	Non-Essential		SAOUHSC_01353	Non-Essential		SAOUHSC_01353	Non-Essential
SAOUHSC_01354	Non-Essential		SAOUHSC_01354	Non-Essential		SAOUHSC_01354	Non-Essential
SAOUHSC_01356	Non-Essential		SAOUHSC_01356	Non-Essential		SAOUHSC_01356	Non-Essential
SAOUHSC_01357	Non-Essential		SAOUHSC_01357	Non-Essential		SAOUHSC_01357	Non-Essential
SAOUHSC_01358	Non-Essential		SAOUHSC_01358	Non-Essential		SAOUHSC_01358	Non-Essential
SAOUHSC_01359-mprF	Non-Essential		SAOUHSC_01359-mprF	Non-Essential		SAOUHSC_01359-mprF	Non-Essential
SAOUHSC_01360	Non-Essential		SAOUHSC_01360	Non-Essential		SAOUHSC_01360	Non-Essential
SAOUHSC_01361-lcpA	Non-Essential		SAOUHSC_01361-lcpA	Domain Essential		SAOUHSC_01361-lcpA	Non-Essential
SAOUHSC_01362	Non-Essential		SAOUHSC_01362	Non-Essential		SAOUHSC_01362	Non-Essential
SAOUHSC_01363	Non-Essential		SAOUHSC_01363	Non-Essential		SAOUHSC_01363	Non-Essential
SAOUHSC_01364	Non-Essential		SAOUHSC_01364	Non-Essential		SAOUHSC_01364	Non-Essential
SAOUHSC_01365	Non-Essential		SAOUHSC_01365	Non-Essential		SAOUHSC_01365	Non-Essential
SAOUHSC_01366	Non-Essential		SAOUHSC_01366	Non-Essential		SAOUHSC_01366	Non-Essential
SAOUHSC_01367	Non-Essential		SAOUHSC_01367	Non-Essential		SAOUHSC_01367	Non-Essential
SAOUHSC_01368-trpD	Non-Essential		SAOUHSC_01368-trpD	Non-Essential		SAOUHSC_01368-trpD	Non-Essential
SAOUHSC_01369-trpC	Non-Essential		SAOUHSC_01369-trpC	Non-Essential		SAOUHSC_01369-trpC	Non-Essential
SAOUHSC_01370	Non-Essential		SAOUHSC_01370	Non-Essential		SAOUHSC_01370	Non-Essential
SAOUHSC_01371	Non-Essential		SAOUHSC_01371	Non-Essential		SAOUHSC_01371	Non-Essential
SAOUHSC_01372-trpA	Non-Essential		SAOUHSC_01372-trpA	Non-Essential		SAOUHSC_01372-trpA	Non-Essential
SAOUHSC_01373	Essential		SAOUHSC_01373	Essential		SAOUHSC_01373	Essential
SAOUHSC_01374	Essential		SAOUHSC_01374	Essential		SAOUHSC_01374	Essential
SAOUHSC_01375	Non-Essential		SAOUHSC_01375	Non-Essential		SAOUHSC_01375	Non-Essential
SAOUHSC_01376	Non-Essential		SAOUHSC_01376	Non-Essential		SAOUHSC_01376	Non-Essential
SAOUHSC_01377	Non-Essential		SAOUHSC_01377	Non-Essential		SAOUHSC_01377	Non-Essential
SAOUHSC_01378	Non-Essential		SAOUHSC_01378	Non-Essential		SAOUHSC_01378	Non-Essential
SAOUHSC_01379	Non-Essential		SAOUHSC_01379	Non-Essential		SAOUHSC_01379	Non-Essential
SAOUHSC_01380	Non-Essential		SAOUHSC_01380	Non-Essential		SAOUHSC_01380	Non-Essential
SAOUHSC_01381	Non-Essential		SAOUHSC_01381	Non-Essential		SAOUHSC_01381	Non-Essential
SAOUHSC_01382	Non-Essential		SAOUHSC_01382	Non-Essential		SAOUHSC_01382	Non-Essential
SAOUHSC_01383	Non-Essential		SAOUHSC_01383	Non-Essential		SAOUHSC_01383	Non-Essential
SAOUHSC_01384	Non-Essential		SAOUHSC_01384	Non-Essential		SAOUHSC_01384	Non-Essential
SAOUHSC_01385	Non-Essential		SAOUHSC_01385	Non-Essential		SAOUHSC_01385	Non-Essential
SAOUHSC_01386	Non-Essential		SAOUHSC_01386	Non-Essential		SAOUHSC_01386	Non-Essential
SAOUHSC_01387	Non-Essential		SAOUHSC_01387	Non-Essential		SAOUHSC_01387	Non-Essential
SAOUHSC_01388	Non-Essential		SAOUHSC_01388	Non-Essential		SAOUHSC_01388	Non-Essential
SAOUHSC_01389	Non-Essential		SAOUHSC_01389	Non-Essential		SAOUHSC_01389	Non-Essential
SAOUHSC_01391	Non-Essential		SAOUHSC_01391	Domain Essential		SAOUHSC_01391	Domain Essential
SAOUHSC_01392	Non-Essential		SAOUHSC_01392	Non-Essential		SAOUHSC_01392	Non-Essential
SAOUHSC_01394	Non-Essential		SAOUHSC_01394	Non-Essential		SAOUHSC_01394	Non-Essential
SAOUHSC_01395	Non-Essential		SAOUHSC_01395	Non-Essential		SAOUHSC_01395	Non-Essential
SAOUHSC_01396	Non-Essential		SAOUHSC_01396	Non-Essential		SAOUHSC_01396	Non-Essential
SAOUHSC_01397	Non-Essential		SAOUHSC_01397	Non-Essential		SAOUHSC_01397	Non-Essential
SAOUHSC_01398	Non-Essential		SAOUHSC_01398	Non-Essential		SAOUHSC_01398	Non-Essential
SAOUHSC_01399	Non-Essential		SAOUHSC_01399	Non-Essential		SAOUHSC_01399	Non-Essential
SAOUHSC_01400	Non-Essential		SAOUHSC_01400	Non-Essential		SAOUHSC_01400	Non-Essential
SAOUHSC_01401	Non-Essential		SAOUHSC_01401	Non-Essential		SAOUHSC_01401	Non-Essential
SAOUHSC_01402	Non-Essential		SAOUHSC_01402	Non-Essential		SAOUHSC_01402	Non-Essential
SAOUHSC_01403	Non-Essential		SAOUHSC_01403	Non-Essential		SAOUHSC_01403	Non-Essential
SAOUHSC_01405	Non-Essential		SAOUHSC_01405	Non-Essential		SAOUHSC_01405	Non-Essential
SAOUHSC_01406	Non-Essential		SAOUHSC_01406	Non-Essential		SAOUHSC_01406	Non-Essential
SAOUHSC_01407	Non-Essential		SAOUHSC_01407	Non-Essential		SAOUHSC_01407	Non-Essential
SAOUHSC_01408	Non-Essential		SAOUHSC_01408	Non-Essential		SAOUHSC_01408	Non-Essential
SAOUHSC_01409	Non-Essential		SAOUHSC_01409	Non-Essential		SAOUHSC_01409	Non-Essential
SAOUHSC_01411	Non-Essential		SAOUHSC_01411	Non-Essential		SAOUHSC_01411	Non-Essential
SAOUHSC_01412	Non-Essential		SAOUHSC_01412	Non-Essential		SAOUHSC_01412	Non-Essential
SAOUHSC_01413	Non-Essential		SAOUHSC_01413	Non-Essential		SAOUHSC_01413	Non-Essential
SAOUHSC_01414	Non-Essential		SAOUHSC_01414	Non-Essential		SAOUHSC_01414	Non-Essential
SAOUHSC_01415	Non-Essential		SAOUHSC_01415	Non-Essential		SAOUHSC_01415	Non-Essential
SAOUHSC_01416	Non-Essential		SAOUHSC_01416	Non-Essential		SAOUHSC_01416	Non-Essential
SAOUHSC_01418-sucA	Non-Essential		SAOUHSC_01418-sucA	Non-Essential		SAOUHSC_01418-sucA	Non-Essential
SAOUHSC_01419	Non-Essential		SAOUHSC_01419	Non-Essential		SAOUHSC_01419	Non-Essential
SAOUHSC_01420	Non-Essential		SAOUHSC_01420	Non-Essential		SAOUHSC_01420	Non-Essential
SAOUHSC_01421	Non-Essential		SAOUHSC_01421	Domain Essential		SAOUHSC_01421	Non-Essential
SAOUHSC_01422	Non-Essential		SAOUHSC_01422	Non-Essential		SAOUHSC_01422	Non-Essential
SAOUHSC_01423	Non-Essential		SAOUHSC_01423	Non-Essential		SAOUHSC_01423	Non-Essential
SAOUHSC_01424-murG	Essential		SAOUHSC_01424-murG	Essential		SAOUHSC_01424-murG	Essential
SAOUHSC_01425	Domain Essential		SAOUHSC_01425	Non-Essential		SAOUHSC_01425	Non-Essential
SAOUHSC_01427	Non-Essential		SAOUHSC_01427	Non-Essential		SAOUHSC_01427	Non-Essential
SAOUHSC_01429	Non-Essential		SAOUHSC_01429	Non-Essential		SAOUHSC_01429	Non-Essential
SAOUHSC_01430	Non-Essential		SAOUHSC_01430	Non-Essential		SAOUHSC_01430	Non-Essential
SAOUHSC_01431	Non-Essential		SAOUHSC_01431	Non-Essential		SAOUHSC_01431	Non-Essential
SAOUHSC_01432	Non-Essential		SAOUHSC_01432	Non-Essential		SAOUHSC_01432	Non-Essential
SAOUHSC_01433	Non-Essential		SAOUHSC_01433	Non-Essential		SAOUHSC_01433	Non-Essential
SAOUHSC_01434	Essential		SAOUHSC_01434	Essential		SAOUHSC_01434	Essential
SAOUHSC_01435-thyA	Domain Essential		SAOUHSC_01435-thyA	Domain Essential		SAOUHSC_01435-thyA	Domain Essential
SAOUHSC_01436	Non-Essential		SAOUHSC_01436	Non-Essential		SAOUHSC_01436	Non-Essential
SAOUHSC_01437	Non-Essential		SAOUHSC_01437	Non-Essential		SAOUHSC_01437	Non-Essential
SAOUHSC_01438	Non-Essential		SAOUHSC_01438	Non-Essential		SAOUHSC_01438	Non-Essential
SAOUHSC_01439	Non-Essential		SAOUHSC_01439	Non-Essential		SAOUHSC_01439	Non-Essential
SAOUHSC_01440	Non-Essential		SAOUHSC_01440	Non-Essential		SAOUHSC_01440	Non-Essential
SAOUHSC_01441	Non-Essential		SAOUHSC_01441	Non-Essential		SAOUHSC_01441	Non-Essential
SAOUHSC_01443	Non-Essential		SAOUHSC_01443	Non-Essential		SAOUHSC_01443	Non-Essential
SAOUHSC_01447	Non-Essential		SAOUHSC_01447	Non-Essential		SAOUHSC_01447	Non-Essential
SAOUHSC_01448	Non-Essential		SAOUHSC_01448	Non-Essential		SAOUHSC_01448	Non-Essential
SAOUHSC_01450	Non-Essential		SAOUHSC_01450	Non-Essential		SAOUHSC_01450	Non-Essential
SAOUHSC_01451	Non-Essential		SAOUHSC_01451	Non-Essential		SAOUHSC_01451	Non-Essential
SAOUHSC_01452	Non-Essential		SAOUHSC_01452	Non-Essential		SAOUHSC_01452	Non-Essential
SAOUHSC_01454	Non-Essential		SAOUHSC_01454	Non-Essential		SAOUHSC_01454	Domain Essential
SAOUHSC_01455	Non-Essential		SAOUHSC_01455	Non-Essential		SAOUHSC_01455	Non-Essential
SAOUHSC_01456	Non-Essential		SAOUHSC_01456	Non-Essential		SAOUHSC_01456	Non-Essential
SAOUHSC_01459	Non-Essential		SAOUHSC_01459	Non-Essential		SAOUHSC_01459	Non-Essential
SAOUHSC_01460	Non-Essential		SAOUHSC_01460	Non-Essential		SAOUHSC_01460	Non-Essential
SAOUHSC_01462-gpsB	Domain Essential		SAOUHSC_01462-gpsB	Domain Essential		SAOUHSC_01462-gpsB	Domain Essential
SAOUHSC_01463	Non-Essential		SAOUHSC_01463	Non-Essential		SAOUHSC_01463	Non-Essential
SAOUHSC_01464	Non-Essential		SAOUHSC_01464	Non-Essential		SAOUHSC_01464	Non-Essential
SAOUHSC_01466-recU	Domain Essential		SAOUHSC_01466-recU	Domain Essential		SAOUHSC_01466-recU	Domain Essential
SAOUHSC_01467	Essential		SAOUHSC_01467	Essential		SAOUHSC_01467	Essential
SAOUHSC_01468	Non-Essential		SAOUHSC_01468	Non-Essential		SAOUHSC_01468	Non-Essential
SAOUHSC_01469	Non-Essential		SAOUHSC_01469	Non-Essential		SAOUHSC_01469	Non-Essential
SAOUHSC_01470	Essential		SAOUHSC_01470	Essential		SAOUHSC_01470	Essential
SAOUHSC_01471-asnC	Non-Essential		SAOUHSC_01471-asnC	Non-Essential		SAOUHSC_01471-asnC	Non-Essential
SAOUHSC_01472-dinG	Non-Essential		SAOUHSC_01472-dinG	Non-Essential		SAOUHSC_01472-dinG	Non-Essential
SAOUHSC_01473	Essential		SAOUHSC_01473	Essential		SAOUHSC_01473	Essential
SAOUHSC_01474	Essential		SAOUHSC_01474	Essential		SAOUHSC_01474	Essential
SAOUHSC_01475	Non-Essential		SAOUHSC_01475	Non-Essential		SAOUHSC_01475	Non-Essential
SAOUHSC_01476	Non-Essential		SAOUHSC_01476	Non-Essential		SAOUHSC_01476	Non-Essential
SAOUHSC_01477	Domain Essential		SAOUHSC_01477	Domain Essential		SAOUHSC_01477	Domain Essential
SAOUHSC_01478	Non-Essential		SAOUHSC_01478	Non-Essential		SAOUHSC_01478	Non-Essential
SAOUHSC_01479	Non-Essential		SAOUHSC_01479	Non-Essential		SAOUHSC_01479	Non-Essential
SAOUHSC_01480	Non-Essential		SAOUHSC_01480	Non-Essential		SAOUHSC_01480	Non-Essential
SAOUHSC_01481	Essential		SAOUHSC_01481	Essential		SAOUHSC_01481	Essential
SAOUHSC_01482-aroB	Essential		SAOUHSC_01482-aroB	Essential		SAOUHSC_01482-aroB	Essential
SAOUHSC_01483-aroF	Essential		SAOUHSC_01483-aroF	Essential		SAOUHSC_01483-aroF	Essential
SAOUHSC_01484	Non-Essential		SAOUHSC_01484	Non-Essential		SAOUHSC_01484	Non-Essential
SAOUHSC_01485-ndk	Non-Essential		SAOUHSC_01485-ndk	Non-Essential		SAOUHSC_01485-ndk	Non-Essential
SAOUHSC_01486	Domain Essential		SAOUHSC_01486	Domain Essential		SAOUHSC_01486	Domain Essential
SAOUHSC_01487-ubiE	Essential		SAOUHSC_01487-ubiE	Essential		SAOUHSC_01487-ubiE	Essential
SAOUHSC_01488	Essential		SAOUHSC_01488	Domain Essential		SAOUHSC_01488	Domain Essential
SAOUHSC_01489	Non-Essential		SAOUHSC_01489	Non-Essential		SAOUHSC_01489	Non-Essential
SAOUHSC_01490	Domain Essential		SAOUHSC_01490	Non-Essential		SAOUHSC_01490	Domain Essential
SAOUHSC_01491-gpsA	Essential		SAOUHSC_01491-gpsA	Domain Essential		SAOUHSC_01491-gpsA	Essential
SAOUHSC_01492-engA	Essential		SAOUHSC_01492-engA	Essential		SAOUHSC_01492-engA	Essential
SAOUHSC_01493-rpsA	Non-Essential		SAOUHSC_01493-rpsA	Non-Essential		SAOUHSC_01493-rpsA	Non-Essential
SAOUHSC_01494	Non-Essential		SAOUHSC_01494	Non-Essential		SAOUHSC_01494	Non-Essential
SAOUHSC_01495	Non-Essential		SAOUHSC_01495	Non-Essential		SAOUHSC_01495	Non-Essential
SAOUHSC_01496-cmk	Essential		SAOUHSC_01496-cmk	Domain Essential		SAOUHSC_01496-cmk	Essential
SAOUHSC_01497	Non-Essential		SAOUHSC_01497	Non-Essential		SAOUHSC_01497	Non-Essential
SAOUHSC_01499	Non-Essential		SAOUHSC_01499	Non-Essential		SAOUHSC_01499	Non-Essential
SAOUHSC_01500	Non-Essential		SAOUHSC_01500	Non-Essential		SAOUHSC_01500	Non-Essential
SAOUHSC_01501	Essential		SAOUHSC_01501	Essential		SAOUHSC_01501	Essential
SAOUHSC_01502	Non-Essential		SAOUHSC_01502	Non-Essential		SAOUHSC_01502	Non-Essential
SAOUHSC_01503	Non-Essential		SAOUHSC_01503	Non-Essential		SAOUHSC_01503	Non-Essential
SAOUHSC_01504	Non-Essential		SAOUHSC_01504	Non-Essential		SAOUHSC_01504	Non-Essential
SAOUHSC_01505	Non-Essential		SAOUHSC_01505	Non-Essential		SAOUHSC_01505	Non-Essential
SAOUHSC_01507	Non-Essential		SAOUHSC_01507	Non-Essential		SAOUHSC_01507	Non-Essential
SAOUHSC_01508	Non-Essential		SAOUHSC_01508	Non-Essential		SAOUHSC_01508	Non-Essential
SAOUHSC_01510	Non-Essential		SAOUHSC_01510	Non-Essential		SAOUHSC_01510	Non-Essential
SAOUHSC_01511	Non-Essential		SAOUHSC_01511	Non-Essential		SAOUHSC_01511	Non-Essential
SAOUHSC_01512	Non-Essential		SAOUHSC_01512	Non-Essential		SAOUHSC_01512	Non-Essential
SAOUHSC_01513	Non-Essential		SAOUHSC_01513	Non-Essential		SAOUHSC_01513	Non-Essential
SAOUHSC_01514	Non-Essential		SAOUHSC_01514	Non-Essential		SAOUHSC_01514	Non-Essential
SAOUHSC_01515	Non-Essential		SAOUHSC_01515	Non-Essential		SAOUHSC_01515	Non-Essential
SAOUHSC_01516	Non-Essential		SAOUHSC_01516	Non-Essential		SAOUHSC_01516	Non-Essential
SAOUHSC_01517	Non-Essential		SAOUHSC_01517	Non-Essential		SAOUHSC_01517	Non-Essential
SAOUHSC_01518	Non-Essential		SAOUHSC_01518	Non-Essential		SAOUHSC_01518	Non-Essential
SAOUHSC_01519	Non-Essential		SAOUHSC_01519	Non-Essential		SAOUHSC_01519	Non-Essential
SAOUHSC_01520	Non-Essential		SAOUHSC_01520	Non-Essential		SAOUHSC_01520	Non-Essential
SAOUHSC_01521	Non-Essential		SAOUHSC_01521	Non-Essential		SAOUHSC_01521	Non-Essential
SAOUHSC_01522	Non-Essential		SAOUHSC_01522	Non-Essential		SAOUHSC_01522	Non-Essential
SAOUHSC_01523	Non-Essential		SAOUHSC_01523	Non-Essential		SAOUHSC_01523	Non-Essential
SAOUHSC_01524	Non-Essential		SAOUHSC_01524	Non-Essential		SAOUHSC_01524	Non-Essential
SAOUHSC_01525	Non-Essential		SAOUHSC_01525	Non-Essential		SAOUHSC_01525	Non-Essential
SAOUHSC_01526	Non-Essential		SAOUHSC_01526	Non-Essential		SAOUHSC_01526	Non-Essential
SAOUHSC_01527	Non-Essential		SAOUHSC_01527	Non-Essential		SAOUHSC_01527	Non-Essential
SAOUHSC_01528	Non-Essential		SAOUHSC_01528	Non-Essential		SAOUHSC_01528	Non-Essential
SAOUHSC_01529	Non-Essential		SAOUHSC_01529	Non-Essential		SAOUHSC_01529	Non-Essential
SAOUHSC_01530	Non-Essential		SAOUHSC_01530	Non-Essential		SAOUHSC_01530	Non-Essential
SAOUHSC_01531	Non-Essential		SAOUHSC_01531	Non-Essential		SAOUHSC_01531	Non-Essential
SAOUHSC_01532	Non-Essential		SAOUHSC_01532	Non-Essential		SAOUHSC_01532	Non-Essential
SAOUHSC_01533	Non-Essential		SAOUHSC_01533	Non-Essential		SAOUHSC_01533	Non-Essential
SAOUHSC_01535	Non-Essential		SAOUHSC_01535	Non-Essential		SAOUHSC_01535	Non-Essential
SAOUHSC_01536	Non-Essential		SAOUHSC_01536	Non-Essential		SAOUHSC_01536	Non-Essential
SAOUHSC_01537	Non-Essential		SAOUHSC_01537	Non-Essential		SAOUHSC_01537	Non-Essential
SAOUHSC_01538	Non-Essential		SAOUHSC_01538	Non-Essential		SAOUHSC_01538	Non-Essential
SAOUHSC_01539	Non-Essential		SAOUHSC_01539	Non-Essential		SAOUHSC_01539	Non-Essential
SAOUHSC_01540	Non-Essential		SAOUHSC_01540	Non-Essential		SAOUHSC_01540	Domain Essential
SAOUHSC_01541	Non-Essential		SAOUHSC_01541	Non-Essential		SAOUHSC_01541	Non-Essential
SAOUHSC_01542	Non-Essential		SAOUHSC_01542	Non-Essential		SAOUHSC_01542	Non-Essential
SAOUHSC_01543	Non-Essential		SAOUHSC_01543	Non-Essential		SAOUHSC_01543	Non-Essential
SAOUHSC_01544	Non-Essential		SAOUHSC_01544	Non-Essential		SAOUHSC_01544	Non-Essential
SAOUHSC_01545	Non-Essential		SAOUHSC_01545	Non-Essential		SAOUHSC_01545	Non-Essential
SAOUHSC_01546	Non-Essential		SAOUHSC_01546	Non-Essential		SAOUHSC_01546	Non-Essential
SAOUHSC_01547	Non-Essential		SAOUHSC_01547	Non-Essential		SAOUHSC_01547	Non-Essential
SAOUHSC_01548	Non-Essential		SAOUHSC_01548	Non-Essential		SAOUHSC_01548	Non-Essential
SAOUHSC_01549	Non-Essential		SAOUHSC_01549	Non-Essential		SAOUHSC_01549	Non-Essential
SAOUHSC_01550	Non-Essential		SAOUHSC_01550	Essential		SAOUHSC_01550	Non-Essential
SAOUHSC_01551	Non-Essential		SAOUHSC_01551	Domain Essential		SAOUHSC_01551	Domain Essential
SAOUHSC_01552	Non-Essential		SAOUHSC_01552	Domain Essential		SAOUHSC_01552	Non-Essential
SAOUHSC_01553	Non-Essential		SAOUHSC_01553	Essential		SAOUHSC_01553	Domain Essential
SAOUHSC_01555	Non-Essential		SAOUHSC_01555	Essential		SAOUHSC_01555	Non-Essential
SAOUHSC_01556	Non-Essential		SAOUHSC_01556	Essential		SAOUHSC_01556	Non-Essential
SAOUHSC_01557	Non-Essential		SAOUHSC_01557	Domain Essential		SAOUHSC_01557	Non-Essential
SAOUHSC_01558	Non-Essential		SAOUHSC_01558	Non-Essential		SAOUHSC_01558	Non-Essential
SAOUHSC_01559	Non-Essential		SAOUHSC_01559	Non-Essential		SAOUHSC_01559	Non-Essential
SAOUHSC_01560	Non-Essential		SAOUHSC_01560	Non-Essential		SAOUHSC_01560	Non-Essential
SAOUHSC_01561	Non-Essential		SAOUHSC_01561	Non-Essential		SAOUHSC_01561	Non-Essential
SAOUHSC_01562	Non-Essential		SAOUHSC_01562	Non-Essential		SAOUHSC_01562	Non-Essential
SAOUHSC_01563	Non-Essential		SAOUHSC_01563	Domain Essential		SAOUHSC_01563	Domain Essential
SAOUHSC_01565	Non-Essential		SAOUHSC_01565	Non-Essential		SAOUHSC_01565	Non-Essential
SAOUHSC_01566	Non-Essential		SAOUHSC_01566	Non-Essential		SAOUHSC_01566	Non-Essential
SAOUHSC_01567	Non-Essential		SAOUHSC_01567	Essential		SAOUHSC_01567	Non-Essential
SAOUHSC_01568	Non-Essential		SAOUHSC_01568	Non-Essential		SAOUHSC_01568	Non-Essential
SAOUHSC_01569	Non-Essential		SAOUHSC_01569	Non-Essential		SAOUHSC_01569	Non-Essential
SAOUHSC_01570	Non-Essential		SAOUHSC_01570	Non-Essential		SAOUHSC_01570	Non-Essential
SAOUHSC_01571	Non-Essential		SAOUHSC_01571	Non-Essential		SAOUHSC_01571	Non-Essential
SAOUHSC_01572	Non-Essential		SAOUHSC_01572	Non-Essential		SAOUHSC_01572	Non-Essential
SAOUHSC_01573	Non-Essential		SAOUHSC_01573	Non-Essential		SAOUHSC_01573	Non-Essential
SAOUHSC_01574	Non-Essential		SAOUHSC_01574	Non-Essential		SAOUHSC_01574	Non-Essential
SAOUHSC_01575	Domain Essential		SAOUHSC_01575	Essential		SAOUHSC_01575	Domain Essential
SAOUHSC_01576	Non-Essential		SAOUHSC_01576	Non-Essential		SAOUHSC_01576	Non-Essential
SAOUHSC_01577	Non-Essential		SAOUHSC_01577	Non-Essential		SAOUHSC_01577	Non-Essential
SAOUHSC_01578	Non-Essential		SAOUHSC_01578	Non-Essential		SAOUHSC_01578	Non-Essential
SAOUHSC_01579	Non-Essential		SAOUHSC_01579	Non-Essential		SAOUHSC_01579	Non-Essential
SAOUHSC_01580	Non-Essential		SAOUHSC_01580	Non-Essential		SAOUHSC_01580	Non-Essential
SAOUHSC_01582	Non-Essential		SAOUHSC_01582	Non-Essential		SAOUHSC_01582	Non-Essential
SAOUHSC_01583	Non-Essential		SAOUHSC_01583	Non-Essential		SAOUHSC_01583	Non-Essential
SAOUHSC_01584	Non-Essential		SAOUHSC_01584	Non-Essential		SAOUHSC_01584	Non-Essential
SAOUHSC_01585	Non-Essential		SAOUHSC_01585	Non-Essential		SAOUHSC_01585	Non-Essential
SAOUHSC_01586	Non-Essential		SAOUHSC_01586	Non-Essential		SAOUHSC_01586	Non-Essential
SAOUHSC_01587	Non-Essential		SAOUHSC_01587	Non-Essential		SAOUHSC_01587	Non-Essential
SAOUHSC_01588	Non-Essential		SAOUHSC_01588	Non-Essential		SAOUHSC_01588	Non-Essential
SAOUHSC_01589	Non-Essential		SAOUHSC_01589	Non-Essential		SAOUHSC_01589	Non-Essential
SAOUHSC_01590	Non-Essential		SAOUHSC_01590	Non-Essential		SAOUHSC_01590	Non-Essential
SAOUHSC_01591	Essential		SAOUHSC_01591	Essential		SAOUHSC_01591	Essential
SAOUHSC_01592-fur	Essential		SAOUHSC_01592-fur	Essential		SAOUHSC_01592-fur	Essential
SAOUHSC_01593	Non-Essential		SAOUHSC_01593	Non-Essential		SAOUHSC_01593	Non-Essential
SAOUHSC_01594	Non-Essential		SAOUHSC_01594	Non-Essential		SAOUHSC_01594	Non-Essential
SAOUHSC_01595	Non-Essential		SAOUHSC_01595	Non-Essential		SAOUHSC_01595	Non-Essential
SAOUHSC_01596	Non-Essential		SAOUHSC_01596	Non-Essential		SAOUHSC_01596	Non-Essential
SAOUHSC_01597	Non-Essential		SAOUHSC_01597	Non-Essential		SAOUHSC_01597	Non-Essential
SAOUHSC_01598	Essential		SAOUHSC_01598	Essential		SAOUHSC_01598	Essential
SAOUHSC_01599	Essential		SAOUHSC_01599	Domain Essential		SAOUHSC_01599	Domain Essential
SAOUHSC_01600	Non-Essential		SAOUHSC_01600	Non-Essential		SAOUHSC_01600	Non-Essential
SAOUHSC_01601	Non-Essential		SAOUHSC_01601	Non-Essential		SAOUHSC_01601	Non-Essential
SAOUHSC_01602	Non-Essential		SAOUHSC_01602	Non-Essential		SAOUHSC_01602	Non-Essential
SAOUHSC_01603	Non-Essential		SAOUHSC_01603	Non-Essential		SAOUHSC_01603	Non-Essential
SAOUHSC_01604	Non-Essential		SAOUHSC_01604	Non-Essential		SAOUHSC_01604	Non-Essential
SAOUHSC_01605	Domain Essential		SAOUHSC_01605	Domain Essential		SAOUHSC_01605	Domain Essential
SAOUHSC_01606	Non-Essential		SAOUHSC_01606	Non-Essential		SAOUHSC_01606	Non-Essential
SAOUHSC_01607	Non-Essential		SAOUHSC_01607	Non-Essential		SAOUHSC_01607	Non-Essential
SAOUHSC_01608	Non-Essential		SAOUHSC_01608	Non-Essential		SAOUHSC_01608	Non-Essential
SAOUHSC_01609	Non-Essential		SAOUHSC_01609	Non-Essential		SAOUHSC_01609	Non-Essential
SAOUHSC_01610	Non-Essential		SAOUHSC_01610	Non-Essential		SAOUHSC_01610	Non-Essential
SAOUHSC_01611	Domain Essential		SAOUHSC_01611	Domain Essential		SAOUHSC_01611	Domain Essential
SAOUHSC_01612-bkdA2	Essential		SAOUHSC_01612-bkdA2	Essential		SAOUHSC_01612-bkdA2	Essential
SAOUHSC_01613-bkdA1	Essential		SAOUHSC_01613-bkdA1	Essential		SAOUHSC_01613-bkdA1	Essential
SAOUHSC_01614	Essential		SAOUHSC_01614	Domain Essential		SAOUHSC_01614	Domain Essential
SAOUHSC_01615	Domain Essential		SAOUHSC_01615	Non-Essential		SAOUHSC_01615	Non-Essential
SAOUHSC_01617	Non-Essential		SAOUHSC_01617	Non-Essential		SAOUHSC_01617	Non-Essential
SAOUHSC_01618-ispA	Domain Essential		SAOUHSC_01618-ispA	Domain Essential		SAOUHSC_01618-ispA	Domain Essential
SAOUHSC_01619	Essential		SAOUHSC_01619	Domain Essential		SAOUHSC_01619	Essential
SAOUHSC_01620-xseA	Non-Essential		SAOUHSC_01620-xseA	Non-Essential		SAOUHSC_01620-xseA	Non-Essential
SAOUHSC_01621-nusB	Domain Essential		SAOUHSC_01621-nusB	Non-Essential		SAOUHSC_01621-nusB	Essential
SAOUHSC_01622	Domain Essential		SAOUHSC_01622	Non-Essential		SAOUHSC_01622	Non-Essential
SAOUHSC_01623	Essential		SAOUHSC_01623	Essential		SAOUHSC_01623	Essential
SAOUHSC_01624	Essential		SAOUHSC_01624	Essential		SAOUHSC_01624	Essential
SAOUHSC_01625	Domain Essential		SAOUHSC_01625	Non-Essential		SAOUHSC_01625	Domain Essential
SAOUHSC_01626	Non-Essential		SAOUHSC_01626	Non-Essential		SAOUHSC_01626	Non-Essential
SAOUHSC_01627	Non-Essential		SAOUHSC_01627	Non-Essential		SAOUHSC_01627	Non-Essential
SAOUHSC_01628	Non-Essential		SAOUHSC_01628	Non-Essential		SAOUHSC_01628	Non-Essential
SAOUHSC_01629	Non-Essential		SAOUHSC_01629	Non-Essential		SAOUHSC_01629	Non-Essential
SAOUHSC_01630	Non-Essential		SAOUHSC_01630	Non-Essential		SAOUHSC_01630	Non-Essential
SAOUHSC_01632	Non-Essential		SAOUHSC_01632	Non-Essential		SAOUHSC_01632	Non-Essential
SAOUHSC_01633	Non-Essential		SAOUHSC_01633	Non-Essential		SAOUHSC_01633	Non-Essential
SAOUHSC_01634-gcvT	Non-Essential		SAOUHSC_01634-gcvT	Non-Essential		SAOUHSC_01634-gcvT	Non-Essential
SAOUHSC_01635	Essential		SAOUHSC_01635	Domain Essential		SAOUHSC_01635	Domain Essential
SAOUHSC_01636	Domain Essential		SAOUHSC_01636	Non-Essential		SAOUHSC_01636	Non-Essential
SAOUHSC_01637	Non-Essential		SAOUHSC_01637	Non-Essential		SAOUHSC_01637	Non-Essential
SAOUHSC_01638	Non-Essential		SAOUHSC_01638	Non-Essential		SAOUHSC_01638	Non-Essential
SAOUHSC_01639	Non-Essential		SAOUHSC_01639	Non-Essential		SAOUHSC_01639	Non-Essential
SAOUHSC_01640	Non-Essential		SAOUHSC_01640	Non-Essential		SAOUHSC_01640	Non-Essential
SAOUHSC_01641	Non-Essential		SAOUHSC_01641	Non-Essential		SAOUHSC_01641	Non-Essential
SAOUHSC_01643	Non-Essential		SAOUHSC_01643	Non-Essential		SAOUHSC_01643	Non-Essential
SAOUHSC_01644	Non-Essential		SAOUHSC_01644	Non-Essential		SAOUHSC_01644	Non-Essential
SAOUHSC_01645	Non-Essential		SAOUHSC_01645	Non-Essential		SAOUHSC_01645	Non-Essential
SAOUHSC_01646	Non-Essential		SAOUHSC_01646	Non-Essential		SAOUHSC_01646	Non-Essential
SAOUHSC_01647	Non-Essential		SAOUHSC_01647	Non-Essential		SAOUHSC_01647	Non-Essential
SAOUHSC_01649	Non-Essential		SAOUHSC_01649	Non-Essential		SAOUHSC_01649	Non-Essential
SAOUHSC_01650	Non-Essential		SAOUHSC_01650	Non-Essential		SAOUHSC_01650	Non-Essential
SAOUHSC_01651-rpmG	Non-Essential		SAOUHSC_01651-rpmG	Non-Essential		SAOUHSC_01651-rpmG	Non-Essential
SAOUHSC_01652-pbp3	Non-Essential		SAOUHSC_01652-pbp3	Non-Essential		SAOUHSC_01652-pbp3	Non-Essential
SAOUHSC_01653	Non-Essential		SAOUHSC_01653	Non-Essential		SAOUHSC_01653	Non-Essential
SAOUHSC_01655	Non-Essential		SAOUHSC_01655	Non-Essential		SAOUHSC_01655	Non-Essential
SAOUHSC_01656	Non-Essential		SAOUHSC_01656	Non-Essential		SAOUHSC_01656	Non-Essential
SAOUHSC_01657	Non-Essential		SAOUHSC_01657	Non-Essential		SAOUHSC_01657	Non-Essential
SAOUHSC_01658	Non-Essential		SAOUHSC_01658	Non-Essential		SAOUHSC_01658	Non-Essential
SAOUHSC_01659	Essential		SAOUHSC_01659	Essential		SAOUHSC_01659	Essential
SAOUHSC_01660	Non-Essential		SAOUHSC_01660	Non-Essential		SAOUHSC_01660	Non-Essential
SAOUHSC_01661	Essential		SAOUHSC_01661	Essential		SAOUHSC_01661	Essential
SAOUHSC_01662	Essential		SAOUHSC_01662	Essential		SAOUHSC_01662	Essential
SAOUHSC_01663	Essential		SAOUHSC_01663	Essential		SAOUHSC_01663	Essential
SAOUHSC_01664	Non-Essential		SAOUHSC_01664	Non-Essential		SAOUHSC_01664	Domain Essential
SAOUHSC_01665	Non-Essential		SAOUHSC_01665	Non-Essential		SAOUHSC_01665	Non-Essential
SAOUHSC_01666	Essential		SAOUHSC_01666	Essential		SAOUHSC_01666	Essential
SAOUHSC_01667-recO	Domain Essential		SAOUHSC_01667-recO	Domain Essential		SAOUHSC_01667-recO	Domain Essential
SAOUHSC_01668-era	Essential		SAOUHSC_01668-era	Essential		SAOUHSC_01668-era	Essential
SAOUHSC_01670	Essential		SAOUHSC_01670	Non-Essential		SAOUHSC_01670	Domain Essential
SAOUHSC_01671	Domain Essential		SAOUHSC_01671	Non-Essential		SAOUHSC_01671	Non-Essential
SAOUHSC_01672	Essential		SAOUHSC_01672	Essential		SAOUHSC_01672	Essential
SAOUHSC_01673	Non-Essential		SAOUHSC_01673	Non-Essential		SAOUHSC_01673	Non-Essential
SAOUHSC_01675	Non-Essential		SAOUHSC_01675	Non-Essential		SAOUHSC_01675	Non-Essential
SAOUHSC_01676	Non-Essential		SAOUHSC_01676	Non-Essential		SAOUHSC_01676	Non-Essential
SAOUHSC_01677	Non-Essential		SAOUHSC_01677	Non-Essential		SAOUHSC_01677	Non-Essential
SAOUHSC_01678-rpsU	Domain Essential		SAOUHSC_01678-rpsU	Non-Essential		SAOUHSC_01678-rpsU	Domain Essential
SAOUHSC_01679	Non-Essential		SAOUHSC_01679	Non-Essential		SAOUHSC_01679	Non-Essential
SAOUHSC_01680	Non-Essential		SAOUHSC_01680	Non-Essential		SAOUHSC_01680	Non-Essential
SAOUHSC_01681-prmA	Non-Essential		SAOUHSC_01681-prmA	Non-Essential		SAOUHSC_01681-prmA	Non-Essential
SAOUHSC_01682-dnaJ	Non-Essential		SAOUHSC_01682-dnaJ	Non-Essential		SAOUHSC_01682-dnaJ	Non-Essential
SAOUHSC_01683-dnaK	Non-Essential		SAOUHSC_01683-dnaK	Non-Essential		SAOUHSC_01683-dnaK	Non-Essential
SAOUHSC_01684-grpE	Domain Essential		SAOUHSC_01684-grpE	Non-Essential		SAOUHSC_01684-grpE	Non-Essential
SAOUHSC_01685-hrcA	Non-Essential		SAOUHSC_01685-hrcA	Non-Essential		SAOUHSC_01685-hrcA	Non-Essential
SAOUHSC_01686	Non-Essential		SAOUHSC_01686	Non-Essential		SAOUHSC_01686	Non-Essential
SAOUHSC_01687	Non-Essential		SAOUHSC_01687	Non-Essential		SAOUHSC_01687	Non-Essential
SAOUHSC_01688	Domain Essential		SAOUHSC_01688	Non-Essential		SAOUHSC_01688	Non-Essential
SAOUHSC_01689-rpsT	Non-Essential		SAOUHSC_01689-rpsT	Non-Essential		SAOUHSC_01689-rpsT	Non-Essential
SAOUHSC_01690-holA	Essential		SAOUHSC_01690-holA	Essential		SAOUHSC_01690-holA	Essential
SAOUHSC_01691	Non-Essential		SAOUHSC_01691	Non-Essential		SAOUHSC_01691	Non-Essential
SAOUHSC_01692	Non-Essential		SAOUHSC_01692	Non-Essential		SAOUHSC_01692	Non-Essential
SAOUHSC_01693	Non-Essential		SAOUHSC_01693	Non-Essential		SAOUHSC_01693	Non-Essential
SAOUHSC_01694	Non-Essential		SAOUHSC_01694	Non-Essential		SAOUHSC_01694	Non-Essential
SAOUHSC_01695	Non-Essential		SAOUHSC_01695	Non-Essential		SAOUHSC_01695	Non-Essential
SAOUHSC_01696	Non-Essential		SAOUHSC_01696	Non-Essential		SAOUHSC_01696	Non-Essential
SAOUHSC_01697	Essential		SAOUHSC_01697	Essential		SAOUHSC_01697	Essential
SAOUHSC_01698	Essential		SAOUHSC_01698	Essential		SAOUHSC_01698	Essential
SAOUHSC_01699-aroE	Essential		SAOUHSC_01699-aroE	Non-Essential		SAOUHSC_01699-aroE	Non-Essential
SAOUHSC_01700	Essential		SAOUHSC_01700	Essential		SAOUHSC_01700	Essential
SAOUHSC_01701	Essential		SAOUHSC_01701	Essential		SAOUHSC_01701	Essential
SAOUHSC_01702	Domain Essential		SAOUHSC_01702	Essential		SAOUHSC_01702	Domain Essential
SAOUHSC_01704	Non-Essential		SAOUHSC_01704	Non-Essential		SAOUHSC_01704	Non-Essential
SAOUHSC_01705	Non-Essential		SAOUHSC_01705	Non-Essential		SAOUHSC_01705	Non-Essential
SAOUHSC_01706	Non-Essential		SAOUHSC_01706	Non-Essential		SAOUHSC_01706	Non-Essential
SAOUHSC_01707	Non-Essential		SAOUHSC_01707	Non-Essential		SAOUHSC_01707	Non-Essential
SAOUHSC_01708	Non-Essential		SAOUHSC_01708	Non-Essential		SAOUHSC_01708	Non-Essential
SAOUHSC_01709	Non-Essential		SAOUHSC_01709	Non-Essential		SAOUHSC_01709	Domain Essential
SAOUHSC_01710	Non-Essential		SAOUHSC_01710	Non-Essential		SAOUHSC_01710	Non-Essential
SAOUHSC_01711	Non-Essential		SAOUHSC_01711	Non-Essential		SAOUHSC_01711	Non-Essential
SAOUHSC_01712	Non-Essential		SAOUHSC_01712	Non-Essential		SAOUHSC_01712	Non-Essential
SAOUHSC_01714-greA	Domain Essential		SAOUHSC_01714-greA	Domain Essential		SAOUHSC_01714-greA	Domain Essential
SAOUHSC_01715	Non-Essential		SAOUHSC_01715	Non-Essential		SAOUHSC_01715	Non-Essential
SAOUHSC_01716	Non-Essential		SAOUHSC_01716	Non-Essential		SAOUHSC_01716	Non-Essential
SAOUHSC_01717	Non-Essential		SAOUHSC_01717	Non-Essential		SAOUHSC_01717	Non-Essential
SAOUHSC_01718	Non-Essential		SAOUHSC_01718	Non-Essential		SAOUHSC_01718	Non-Essential
SAOUHSC_01719	Domain Essential		SAOUHSC_01719	Non-Essential		SAOUHSC_01719	Non-Essential
SAOUHSC_01720	Essential		SAOUHSC_01720	Essential		SAOUHSC_01720	Essential
SAOUHSC_01721	Essential		SAOUHSC_01721	Essential		SAOUHSC_01721	Essential
SAOUHSC_01722-alaS	Essential		SAOUHSC_01722-alaS	Essential		SAOUHSC_01722-alaS	Essential
SAOUHSC_01723	Domain Essential		SAOUHSC_01723	Non-Essential		SAOUHSC_01723	Non-Essential
SAOUHSC_01724	Non-Essential		SAOUHSC_01724	Non-Essential		SAOUHSC_01724	Non-Essential
SAOUHSC_01726	Domain Essential		SAOUHSC_01726	Domain Essential		SAOUHSC_01726	Domain Essential
SAOUHSC_01727	Essential		SAOUHSC_01727	Essential		SAOUHSC_01727	Essential
SAOUHSC_01728	Non-Essential		SAOUHSC_01728	Non-Essential		SAOUHSC_01728	Non-Essential
SAOUHSC_01729	Non-Essential		SAOUHSC_01729	Non-Essential		SAOUHSC_01729	Non-Essential
SAOUHSC_01730	Non-Essential		SAOUHSC_01730	Non-Essential		SAOUHSC_01730	Non-Essential
SAOUHSC_01732	Non-Essential		SAOUHSC_01732	Non-Essential		SAOUHSC_01732	Non-Essential
SAOUHSC_01734-rarA	Non-Essential		SAOUHSC_01734-rarA	Non-Essential		SAOUHSC_01734-rarA	Non-Essential
SAOUHSC_01735	Non-Essential		SAOUHSC_01735	Non-Essential		SAOUHSC_01735	Non-Essential
SAOUHSC_01736	Non-Essential		SAOUHSC_01736	Non-Essential		SAOUHSC_01736	Non-Essential
SAOUHSC_01737-aspS	Domain Essential		SAOUHSC_01737-aspS	Domain Essential		SAOUHSC_01737-aspS	Domain Essential
SAOUHSC_01738-hisS	Essential		SAOUHSC_01738-hisS	Essential		SAOUHSC_01738-hisS	Essential
SAOUHSC_01739	Domain Essential		SAOUHSC_01739	Non-Essential		SAOUHSC_01739	Domain Essential
SAOUHSC_01741	Essential		SAOUHSC_01741	Non-Essential		SAOUHSC_01741	Non-Essential
SAOUHSC_01742	Domain Essential		SAOUHSC_01742	Domain Essential		SAOUHSC_01742	Domain Essential
SAOUHSC_01743	Non-Essential		SAOUHSC_01743	Non-Essential		SAOUHSC_01743	Non-Essential
SAOUHSC_01744	Non-Essential		SAOUHSC_01744	Non-Essential		SAOUHSC_01744	Non-Essential
SAOUHSC_01746	Essential		SAOUHSC_01746	Essential		SAOUHSC_01746	Essential
SAOUHSC_01747	Non-Essential		SAOUHSC_01747	Non-Essential		SAOUHSC_01747	Non-Essential
SAOUHSC_01748-tgt	Non-Essential		SAOUHSC_01748-tgt	Non-Essential		SAOUHSC_01748-tgt	Non-Essential
SAOUHSC_01749-queA	Non-Essential		SAOUHSC_01749-queA	Non-Essential		SAOUHSC_01749-queA	Non-Essential
SAOUHSC_01750-ruvB	Essential		SAOUHSC_01750-ruvB	Domain Essential		SAOUHSC_01750-ruvB	Domain Essential
SAOUHSC_01751-ruvA	Domain Essential		SAOUHSC_01751-ruvA	Non-Essential		SAOUHSC_01751-ruvA	Non-Essential
SAOUHSC_01752	Non-Essential		SAOUHSC_01752	Non-Essential		SAOUHSC_01752	Non-Essential
SAOUHSC_01753-obgE	Essential		SAOUHSC_01753-obgE	Essential		SAOUHSC_01753-obgE	Essential
SAOUHSC_01755-rpmA	Domain Essential		SAOUHSC_01755-rpmA	Domain Essential		SAOUHSC_01755-rpmA	Domain Essential
SAOUHSC_01756	Essential		SAOUHSC_01756	Essential		SAOUHSC_01756	Essential
SAOUHSC_01757-rplU	Essential		SAOUHSC_01757-rplU	Essential		SAOUHSC_01757-rplU	Essential
SAOUHSC_01758-mreD	Domain Essential		SAOUHSC_01758-mreD	Domain Essential		SAOUHSC_01758-mreD	Domain Essential
SAOUHSC_01759-mreC	Non-Essential		SAOUHSC_01759-mreC	Non-Essential		SAOUHSC_01759-mreC	Non-Essential
SAOUHSC_01760	Non-Essential		SAOUHSC_01760	Non-Essential		SAOUHSC_01760	Non-Essential
SAOUHSC_01761	Non-Essential		SAOUHSC_01761	Non-Essential		SAOUHSC_01761	Non-Essential
SAOUHSC_01761a	Non-Essential		SAOUHSC_01761a	Non-Essential		SAOUHSC_01761a	Non-Essential
SAOUHSC_01762	Non-Essential		SAOUHSC_01762	Non-Essential		SAOUHSC_01762	Non-Essential
SAOUHSC_01763-radC	Non-Essential		SAOUHSC_01763-radC	Non-Essential		SAOUHSC_01763-radC	Non-Essential
SAOUHSC_01764	Non-Essential		SAOUHSC_01764	Non-Essential		SAOUHSC_01764	Non-Essential
SAOUHSC_01765	Non-Essential		SAOUHSC_01765	Non-Essential		SAOUHSC_01765	Non-Essential
SAOUHSC_01766	Essential		SAOUHSC_01766	Essential		SAOUHSC_01766	Essential
SAOUHSC_01767-valS	Essential		SAOUHSC_01767-valS	Essential		SAOUHSC_01767-valS	Essential
SAOUHSC_01768	Domain Essential		SAOUHSC_01768	Non-Essential		SAOUHSC_01768	Domain Essential
SAOUHSC_01769	Non-Essential		SAOUHSC_01769	Non-Essential		SAOUHSC_01769	Non-Essential
SAOUHSC_01770	Non-Essential		SAOUHSC_01770	Non-Essential		SAOUHSC_01770	Non-Essential
SAOUHSC_01771	Non-Essential		SAOUHSC_01771	Non-Essential		SAOUHSC_01771	Non-Essential
SAOUHSC_01772	Essential		SAOUHSC_01772	Essential		SAOUHSC_01772	Essential
SAOUHSC_01773	Essential		SAOUHSC_01773	Essential		SAOUHSC_01773	Essential
SAOUHSC_01774-hemC	Essential		SAOUHSC_01774-hemC	Essential		SAOUHSC_01774-hemC	Essential
SAOUHSC_01775	Domain Essential		SAOUHSC_01775	Non-Essential		SAOUHSC_01775	Non-Essential
SAOUHSC_01776-hemA	Essential		SAOUHSC_01776-hemA	Essential		SAOUHSC_01776-hemA	Essential
SAOUHSC_01777-engB	Domain Essential		SAOUHSC_01777-engB	Domain Essential		SAOUHSC_01777-engB	Domain Essential
SAOUHSC_01778-clpX	Essential		SAOUHSC_01778-clpX	Domain Essential		SAOUHSC_01778-clpX	Domain Essential
SAOUHSC_01779-tig	Domain Essential		SAOUHSC_01779-tig	Non-Essential		SAOUHSC_01779-tig	Non-Essential
SAOUHSC_01780	Non-Essential		SAOUHSC_01780	Non-Essential		SAOUHSC_01780	Non-Essential
SAOUHSC_01781	Non-Essential		SAOUHSC_01781	Non-Essential		SAOUHSC_01781	Non-Essential
SAOUHSC_01782	Essential		SAOUHSC_01782	Domain Essential		SAOUHSC_01782	Essential
SAOUHSC_01783	Essential		SAOUHSC_01783	Domain Essential		SAOUHSC_01783	Domain Essential
SAOUHSC_01784-rplT	Essential		SAOUHSC_01784-rplT	Essential		SAOUHSC_01784-rplT	Essential
SAOUHSC_01785-rpmI	Essential		SAOUHSC_01785-rpmI	Essential		SAOUHSC_01785-rpmI	Essential
SAOUHSC_01786-infC	Essential		SAOUHSC_01786-infC	Essential		SAOUHSC_01786-infC	Essential
SAOUHSC_01787	Essential		SAOUHSC_01787	Essential		SAOUHSC_01787	Essential
SAOUHSC_01788-thrS	Domain Essential		SAOUHSC_01788-thrS	Domain Essential		SAOUHSC_01788-thrS	Domain Essential
SAOUHSC_01789	Essential		SAOUHSC_01789	Domain Essential		SAOUHSC_01789	Domain Essential
SAOUHSC_01791	Essential		SAOUHSC_01791	Essential		SAOUHSC_01791	Essential
SAOUHSC_01792	Essential		SAOUHSC_01792	Essential		SAOUHSC_01792	Essential
SAOUHSC_01793-nrdR	Essential		SAOUHSC_01793-nrdR	Non-Essential		SAOUHSC_01793-nrdR	Non-Essential
SAOUHSC_01794	Non-Essential		SAOUHSC_01794	Non-Essential		SAOUHSC_01794	Non-Essential
SAOUHSC_01795-coaE	Domain Essential		SAOUHSC_01795-coaE	Domain Essential		SAOUHSC_01795-coaE	Domain Essential
SAOUHSC_01796	Non-Essential		SAOUHSC_01796	Non-Essential		SAOUHSC_01796	Non-Essential
SAOUHSC_01797	Non-Essential		SAOUHSC_01797	Non-Essential		SAOUHSC_01797	Non-Essential
SAOUHSC_01798	Non-Essential		SAOUHSC_01798	Non-Essential		SAOUHSC_01798	Non-Essential
SAOUHSC_01799	Non-Essential		SAOUHSC_01799	Non-Essential		SAOUHSC_01799	Non-Essential
SAOUHSC_01800	Non-Essential		SAOUHSC_01800	Non-Essential		SAOUHSC_01800	Non-Essential
SAOUHSC_01801	Non-Essential		SAOUHSC_01801	Non-Essential		SAOUHSC_01801	Non-Essential
SAOUHSC_01802	Non-Essential		SAOUHSC_01802	Non-Essential		SAOUHSC_01802	Non-Essential
SAOUHSC_01803	Non-Essential		SAOUHSC_01803	Non-Essential		SAOUHSC_01803	Non-Essential
SAOUHSC_01805	Non-Essential		SAOUHSC_01805	Non-Essential		SAOUHSC_01805	Non-Essential
SAOUHSC_01806	Domain Essential		SAOUHSC_01806	Domain Essential		SAOUHSC_01806	Domain Essential
SAOUHSC_01807	Essential		SAOUHSC_01807	Essential		SAOUHSC_01807	Essential
SAOUHSC_01808	Domain Essential		SAOUHSC_01808	Domain Essential		SAOUHSC_01808	Domain Essential
SAOUHSC_01809	Essential		SAOUHSC_01809	Essential		SAOUHSC_01809	Essential
SAOUHSC_01810	Domain Essential		SAOUHSC_01810	Non-Essential		SAOUHSC_01810	Non-Essential
SAOUHSC_01811	Essential		SAOUHSC_01811	Essential		SAOUHSC_01811	Domain Essential
SAOUHSC_01812	Domain Essential		SAOUHSC_01812	Essential		SAOUHSC_01812	Domain Essential
SAOUHSC_01813	Non-Essential		SAOUHSC_01813	Non-Essential		SAOUHSC_01813	Non-Essential
SAOUHSC_01814	Non-Essential		SAOUHSC_01814	Non-Essential		SAOUHSC_01814	Non-Essential
SAOUHSC_01815	Non-Essential		SAOUHSC_01815	Non-Essential		SAOUHSC_01815	Non-Essential
SAOUHSC_01816	Non-Essential		SAOUHSC_01816	Non-Essential		SAOUHSC_01816	Non-Essential
SAOUHSC_01817	Non-Essential		SAOUHSC_01817	Non-Essential		SAOUHSC_01817	Non-Essential
SAOUHSC_01818	Non-Essential		SAOUHSC_01818	Non-Essential		SAOUHSC_01818	Non-Essential
SAOUHSC_01819	Non-Essential		SAOUHSC_01819	Non-Essential		SAOUHSC_01819	Non-Essential
SAOUHSC_01820	Domain Essential		SAOUHSC_01820	Domain Essential		SAOUHSC_01820	Domain Essential
SAOUHSC_01821	Non-Essential		SAOUHSC_01821	Non-Essential		SAOUHSC_01821	Non-Essential
SAOUHSC_01822-tpx	Non-Essential		SAOUHSC_01822-tpx	Non-Essential		SAOUHSC_01822-tpx	Non-Essential
SAOUHSC_01823	Non-Essential		SAOUHSC_01823	Non-Essential		SAOUHSC_01823	Non-Essential
SAOUHSC_01829-rpsD	Non-Essential		SAOUHSC_01829-rpsD	Non-Essential		SAOUHSC_01829-rpsD	Non-Essential
SAOUHSC_01824	Non-Essential		SAOUHSC_01824	Non-Essential		SAOUHSC_01824	Non-Essential
SAOUHSC_01825	Non-Essential		SAOUHSC_01825	Non-Essential		SAOUHSC_01825	Non-Essential
SAOUHSC_01826	Domain Essential		SAOUHSC_01826	Essential		SAOUHSC_01826	Essential
SAOUHSC_01827-ezrA	Non-Essential		SAOUHSC_01827-ezrA	Non-Essential		SAOUHSC_01827-ezrA	Non-Essential
SAOUHSC_01828	Essential		SAOUHSC_01828	Domain Essential		SAOUHSC_01828	Domain Essential
SAOUHSC_01830	Non-Essential		SAOUHSC_01830	Non-Essential		SAOUHSC_01830	Non-Essential
SAOUHSC_01831	Non-Essential		SAOUHSC_01831	Non-Essential		SAOUHSC_01831	Non-Essential
SAOUHSC_01832	Non-Essential		SAOUHSC_01832	Non-Essential		SAOUHSC_01832	Non-Essential
SAOUHSC_01833	Non-Essential		SAOUHSC_01833	Non-Essential		SAOUHSC_01833	Non-Essential
SAOUHSC_01834	Non-Essential		SAOUHSC_01834	Non-Essential		SAOUHSC_01834	Non-Essential
SAOUHSC_01835	Non-Essential		SAOUHSC_01835	Non-Essential		SAOUHSC_01835	Non-Essential
SAOUHSC_01836	Non-Essential		SAOUHSC_01836	Non-Essential		SAOUHSC_01836	Non-Essential
SAOUHSC_01837	Domain Essential		SAOUHSC_01837	Domain Essential		SAOUHSC_01837	Domain Essential
SAOUHSC_01838	Non-Essential		SAOUHSC_01838	Non-Essential		SAOUHSC_01838	Non-Essential
SAOUHSC_01839	Essential		SAOUHSC_01839	Essential		SAOUHSC_01839	Essential
SAOUHSC_01840	Domain Essential		SAOUHSC_01840	Non-Essential		SAOUHSC_01840	Domain Essential
SAOUHSC_01841	Non-Essential		SAOUHSC_01841	Non-Essential		SAOUHSC_01841	Non-Essential
SAOUHSC_01843	Non-Essential		SAOUHSC_01843	Non-Essential		SAOUHSC_01843	Non-Essential
SAOUHSC_01844	Non-Essential		SAOUHSC_01844	Non-Essential		SAOUHSC_01844	Non-Essential
SAOUHSC_01845	Non-Essential		SAOUHSC_01845	Non-Essential		SAOUHSC_01845	Non-Essential
SAOUHSC_01846	Non-Essential		SAOUHSC_01846	Non-Essential		SAOUHSC_01846	Non-Essential
SAOUHSC_01847	Non-Essential		SAOUHSC_01847	Non-Essential		SAOUHSC_01847	Non-Essential
SAOUHSC_01849	Non-Essential		SAOUHSC_01849	Non-Essential		SAOUHSC_01849	Non-Essential
SAOUHSC_01850	Non-Essential		SAOUHSC_01850	Non-Essential		SAOUHSC_01850	Non-Essential
SAOUHSC_01851	Non-Essential		SAOUHSC_01851	Non-Essential		SAOUHSC_01851	Non-Essential
SAOUHSC_01852-aroA	Domain Essential		SAOUHSC_01852-aroA	Domain Essential		SAOUHSC_01852-aroA	Domain Essential
SAOUHSC_01853	Non-Essential		SAOUHSC_01853	Non-Essential		SAOUHSC_01853	Non-Essential
SAOUHSC_01854	Non-Essential		SAOUHSC_01854	Non-Essential		SAOUHSC_01854	Non-Essential
SAOUHSC_01855	Non-Essential		SAOUHSC_01855	Non-Essential		SAOUHSC_01855	Domain Essential
SAOUHSC_01865-trmB	Essential		SAOUHSC_01865-trmB	Essential		SAOUHSC_01865-trmB	Essential
SAOUHSC_01856-murC	Non-Essential		SAOUHSC_01856-murC	Non-Essential		SAOUHSC_01856-murC	Non-Essential
SAOUHSC_01857	Non-Essential		SAOUHSC_01857	Non-Essential		SAOUHSC_01857	Non-Essential
SAOUHSC_01858	Essential		SAOUHSC_01858	Domain Essential		SAOUHSC_01858	Essential
SAOUHSC_01859	Non-Essential		SAOUHSC_01859	Non-Essential		SAOUHSC_01859	Non-Essential
SAOUHSC_01860	Non-Essential		SAOUHSC_01860	Non-Essential		SAOUHSC_01860	Non-Essential
SAOUHSC_01861	Non-Essential		SAOUHSC_01861	Non-Essential		SAOUHSC_01861	Non-Essential
SAOUHSC_01863	Non-Essential		SAOUHSC_01863	Non-Essential		SAOUHSC_01863	Non-Essential
SAOUHSC_01864	Non-Essential		SAOUHSC_01864	Non-Essential		SAOUHSC_01864	Non-Essential
SAOUHSC_01866	Essential		SAOUHSC_01866	Essential		SAOUHSC_01866	Essential
SAOUHSC_01867	Domain Essential		SAOUHSC_01867	Non-Essential		SAOUHSC_01867	Non-Essential
SAOUHSC_01868	Non-Essential		SAOUHSC_01868	Non-Essential		SAOUHSC_01868	Non-Essential
SAOUHSC_01869	Non-Essential		SAOUHSC_01869	Non-Essential		SAOUHSC_01869	Non-Essential
SAOUHSC_01870	Non-Essential		SAOUHSC_01870	Non-Essential		SAOUHSC_01870	Non-Essential
SAOUHSC_01871	Essential		SAOUHSC_01871	Essential		SAOUHSC_01871	Essential
SAOUHSC_01872	Non-Essential		SAOUHSC_01872	Non-Essential		SAOUHSC_01872	Non-Essential
SAOUHSC_01873	Non-Essential		SAOUHSC_01873	Non-Essential		SAOUHSC_01873	Non-Essential
SAOUHSC_01874	Domain Essential		SAOUHSC_01874	Domain Essential		SAOUHSC_01874	Domain Essential
SAOUHSC_01875-leuS	Essential		SAOUHSC_01875-leuS	Essential		SAOUHSC_01875-leuS	Essential
SAOUHSC_01876	Non-Essential		SAOUHSC_01876	Non-Essential		SAOUHSC_01876	Non-Essential
SAOUHSC_01877	Non-Essential		SAOUHSC_01877	Non-Essential		SAOUHSC_01877	Non-Essential
SAOUHSC_01878	Non-Essential		SAOUHSC_01878	Non-Essential		SAOUHSC_01878	Non-Essential
SAOUHSC_01879	Non-Essential		SAOUHSC_01879	Non-Essential		SAOUHSC_01879	Non-Essential
SAOUHSC_01880	Non-Essential		SAOUHSC_01880	Non-Essential		SAOUHSC_01880	Non-Essential
SAOUHSC_01882	Non-Essential		SAOUHSC_01882	Non-Essential		SAOUHSC_01882	Non-Essential
SAOUHSC_01883	Non-Essential		SAOUHSC_01883	Non-Essential		SAOUHSC_01883	Non-Essential
SAOUHSC_01884	Non-Essential		SAOUHSC_01884	Non-Essential		SAOUHSC_01884	Non-Essential
SAOUHSC_01886-ribH	Non-Essential		SAOUHSC_01886-ribH	Non-Essential		SAOUHSC_01886-ribH	Non-Essential
SAOUHSC_01887	Non-Essential		SAOUHSC_01887	Non-Essential		SAOUHSC_01887	Non-Essential
SAOUHSC_01888	Non-Essential		SAOUHSC_01888	Non-Essential		SAOUHSC_01888	Non-Essential
SAOUHSC_01889	Non-Essential		SAOUHSC_01889	Non-Essential		SAOUHSC_01889	Non-Essential
SAOUHSC_01890	Non-Essential		SAOUHSC_01890	Non-Essential		SAOUHSC_01890	Non-Essential
SAOUHSC_01891	Non-Essential		SAOUHSC_01891	Non-Essential		SAOUHSC_01891	Non-Essential
SAOUHSC_01893	Non-Essential		SAOUHSC_01893	Non-Essential		SAOUHSC_01893	Non-Essential
SAOUHSC_01894	Non-Essential		SAOUHSC_01894	Non-Essential		SAOUHSC_01894	Non-Essential
SAOUHSC_01895-lytD	Domain Essential		SAOUHSC_01895-lytD	Domain Essential		SAOUHSC_01895-lytD	Domain Essential
SAOUHSC_01896	Non-Essential		SAOUHSC_01896	Non-Essential		SAOUHSC_01896	Non-Essential
SAOUHSC_01897	Non-Essential		SAOUHSC_01897	Non-Essential		SAOUHSC_01897	Non-Essential
SAOUHSC_01898	Non-Essential		SAOUHSC_01898	Non-Essential		SAOUHSC_01898	Non-Essential
SAOUHSC_01899	Non-Essential		SAOUHSC_01899	Non-Essential		SAOUHSC_01899	Non-Essential
SAOUHSC_01900	Non-Essential		SAOUHSC_01900	Non-Essential		SAOUHSC_01900	Non-Essential
SAOUHSC_01901	Non-Essential		SAOUHSC_01901	Non-Essential		SAOUHSC_01901	Non-Essential
SAOUHSC_01902	Non-Essential		SAOUHSC_01902	Non-Essential		SAOUHSC_01902	Non-Essential
SAOUHSC_01903	Non-Essential		SAOUHSC_01903	Non-Essential		SAOUHSC_01903	Non-Essential
SAOUHSC_01904	Non-Essential		SAOUHSC_01904	Non-Essential		SAOUHSC_01904	Non-Essential
SAOUHSC_01905	Non-Essential		SAOUHSC_01905	Non-Essential		SAOUHSC_01905	Non-Essential
SAOUHSC_01907	Non-Essential		SAOUHSC_01907	Non-Essential		SAOUHSC_01907	Non-Essential
SAOUHSC_01908	Domain Essential		SAOUHSC_01908	Domain Essential		SAOUHSC_01908	Non-Essential
SAOUHSC_01909	Domain Essential		SAOUHSC_01909	Essential		SAOUHSC_01909	Domain Essential
SAOUHSC_01910	Domain Essential		SAOUHSC_01910	Non-Essential		SAOUHSC_01910	Non-Essential
SAOUHSC_01911	Non-Essential		SAOUHSC_01911	Non-Essential		SAOUHSC_01911	Non-Essential
SAOUHSC_01912	Non-Essential		SAOUHSC_01912	Non-Essential		SAOUHSC_01912	Non-Essential
SAOUHSC_01913	Non-Essential		SAOUHSC_01913	Non-Essential		SAOUHSC_01913	Non-Essential
SAOUHSC_01914	Non-Essential		SAOUHSC_01914	Non-Essential		SAOUHSC_01914	Non-Essential
SAOUHSC_01915-menC	Essential		SAOUHSC_01915-menC	Essential		SAOUHSC_01915-menC	Essential
SAOUHSC_01916	Essential		SAOUHSC_01916	Essential		SAOUHSC_01916	Essential
SAOUHSC_01917	Non-Essential		SAOUHSC_01917	Non-Essential		SAOUHSC_01917	Non-Essential
SAOUHSC_01918	Non-Essential		SAOUHSC_01918	Non-Essential		SAOUHSC_01918	Non-Essential
SAOUHSC_01919	Non-Essential		SAOUHSC_01919	Non-Essential		SAOUHSC_01919	Non-Essential
SAOUHSC_01920	Non-Essential		SAOUHSC_01920	Non-Essential		SAOUHSC_01920	Non-Essential
SAOUHSC_01921	Non-Essential		SAOUHSC_01921	Non-Essential		SAOUHSC_01921	Non-Essential
SAOUHSC_01922	Non-Essential		SAOUHSC_01922	Non-Essential		SAOUHSC_01922	Non-Essential
SAOUHSC_01923	Non-Essential		SAOUHSC_01923	Non-Essential		SAOUHSC_01923	Non-Essential
SAOUHSC_01924	Non-Essential		SAOUHSC_01924	Non-Essential		SAOUHSC_01924	Non-Essential
SAOUHSC_01925	Non-Essential		SAOUHSC_01925	Non-Essential		SAOUHSC_01925	Non-Essential
SAOUHSC_01926	Non-Essential		SAOUHSC_01926	Non-Essential		SAOUHSC_01926	Non-Essential
SAOUHSC_01928	Non-Essential		SAOUHSC_01928	Non-Essential		SAOUHSC_01928	Non-Essential
SAOUHSC_01929	Non-Essential		SAOUHSC_01929	Non-Essential		SAOUHSC_01929	Non-Essential
SAOUHSC_01930	Non-Essential		SAOUHSC_01930	Non-Essential		SAOUHSC_01930	Non-Essential
SAOUHSC_01931	Non-Essential		SAOUHSC_01931	Non-Essential		SAOUHSC_01931	Non-Essential
SAOUHSC_01932	Non-Essential		SAOUHSC_01932	Non-Essential		SAOUHSC_01932	Non-Essential
SAOUHSC_01933	Non-Essential		SAOUHSC_01933	Non-Essential		SAOUHSC_01933	Non-Essential
SAOUHSC_01934	Non-Essential		SAOUHSC_01934	Non-Essential		SAOUHSC_01934	Non-Essential
SAOUHSC_01935	Non-Essential		SAOUHSC_01935	Non-Essential		SAOUHSC_01935	Non-Essential
SAOUHSC_01936	Non-Essential		SAOUHSC_01936	Non-Essential		SAOUHSC_01936	Non-Essential
SAOUHSC_01937	Non-Essential		SAOUHSC_01937	Non-Essential		SAOUHSC_01937	Non-Essential
SAOUHSC_01938	Non-Essential		SAOUHSC_01938	Non-Essential		SAOUHSC_01938	Non-Essential
SAOUHSC_01939	Non-Essential		SAOUHSC_01939	Non-Essential		SAOUHSC_01939	Non-Essential
SAOUHSC_01941	Non-Essential		SAOUHSC_01941	Non-Essential		SAOUHSC_01941	Non-Essential
SAOUHSC_01942	Non-Essential		SAOUHSC_01942	Non-Essential		SAOUHSC_01942	Non-Essential
SAOUHSC_01944	Domain Essential		SAOUHSC_01944	Domain Essential		SAOUHSC_01944	Domain Essential
SAOUHSC_01945	Non-Essential		SAOUHSC_01945	Non-Essential		SAOUHSC_01945	Non-Essential
SAOUHSC_01947	Non-Essential		SAOUHSC_01947	Non-Essential		SAOUHSC_01947	Non-Essential
SAOUHSC_01948	Non-Essential		SAOUHSC_01948	Non-Essential		SAOUHSC_01948	Non-Essential
SAOUHSC_01949	Non-Essential		SAOUHSC_01949	Non-Essential		SAOUHSC_01949	Non-Essential
SAOUHSC_01950	Non-Essential		SAOUHSC_01950	Non-Essential		SAOUHSC_01950	Non-Essential
SAOUHSC_01951	Non-Essential		SAOUHSC_01951	Non-Essential		SAOUHSC_01951	Non-Essential
SAOUHSC_01952	Non-Essential		SAOUHSC_01952	Non-Essential		SAOUHSC_01952	Non-Essential
SAOUHSC_01953	Non-Essential		SAOUHSC_01953	Non-Essential		SAOUHSC_01953	Non-Essential
SAOUHSC_01954	Domain Essential		SAOUHSC_01954	Domain Essential		SAOUHSC_01954	Domain Essential
SAOUHSC_01955	Non-Essential		SAOUHSC_01955	Non-Essential		SAOUHSC_01955	Non-Essential
SAOUHSC_01956	Non-Essential		SAOUHSC_01956	Non-Essential		SAOUHSC_01956	Domain Essential
SAOUHSC_01957	Non-Essential		SAOUHSC_01957	Non-Essential		SAOUHSC_01957	Non-Essential
SAOUHSC_01958	Non-Essential		SAOUHSC_01958	Non-Essential		SAOUHSC_01958	Non-Essential
SAOUHSC_01960-hemY	Domain Essential		SAOUHSC_01960-hemY	Domain Essential		SAOUHSC_01960-hemY	Domain Essential
SAOUHSC_01961-hemH	Essential		SAOUHSC_01961-hemH	Essential		SAOUHSC_01961-hemH	Essential
SAOUHSC_01962-hemE	Essential		SAOUHSC_01962-hemE	Essential		SAOUHSC_01962-hemE	Essential
SAOUHSC_01963	Domain Essential		SAOUHSC_01963	Non-Essential		SAOUHSC_01963	Non-Essential
SAOUHSC_01964	Non-Essential		SAOUHSC_01964	Non-Essential		SAOUHSC_01964	Non-Essential
SAOUHSC_01966	Non-Essential		SAOUHSC_01966	Non-Essential		SAOUHSC_01966	Non-Essential
SAOUHSC_01967	Non-Essential		SAOUHSC_01967	Non-Essential		SAOUHSC_01967	Non-Essential
SAOUHSC_01968	Non-Essential		SAOUHSC_01968	Non-Essential		SAOUHSC_01968	Non-Essential
SAOUHSC_01969	Non-Essential		SAOUHSC_01969	Non-Essential		SAOUHSC_01969	Non-Essential
SAOUHSC_01971	Non-Essential		SAOUHSC_01971	Non-Essential		SAOUHSC_01971	Non-Essential
SAOUHSC_01972	Non-Essential		SAOUHSC_01972	Non-Essential		SAOUHSC_01972	Non-Essential
SAOUHSC_01973	Essential		SAOUHSC_01973	Essential		SAOUHSC_01973	Essential
SAOUHSC_01974	Domain Essential		SAOUHSC_01974	Non-Essential		SAOUHSC_01974	Non-Essential
SAOUHSC_01975-sbcD	Domain Essential		SAOUHSC_01975-sbcD	Non-Essential		SAOUHSC_01975-sbcD	Non-Essential
SAOUHSC_01976	Non-Essential		SAOUHSC_01976	Non-Essential		SAOUHSC_01976	Non-Essential
SAOUHSC_01977	Non-Essential		SAOUHSC_01977	Non-Essential		SAOUHSC_01977	Non-Essential
SAOUHSC_01978	Non-Essential		SAOUHSC_01978	Non-Essential		SAOUHSC_01978	Non-Essential
SAOUHSC_01979	Non-Essential		SAOUHSC_01979	Non-Essential		SAOUHSC_01979	Non-Essential
SAOUHSC_01980	Non-Essential		SAOUHSC_01980	Non-Essential		SAOUHSC_01980	Non-Essential
SAOUHSC_01981	Non-Essential		SAOUHSC_01981	Non-Essential		SAOUHSC_01981	Non-Essential
SAOUHSC_01982	Non-Essential		SAOUHSC_01982	Non-Essential		SAOUHSC_01982	Non-Essential
SAOUHSC_01983-fumC	Non-Essential		SAOUHSC_01983-fumC	Non-Essential		SAOUHSC_01983-fumC	Non-Essential
SAOUHSC_01984	Non-Essential		SAOUHSC_01984	Non-Essential		SAOUHSC_01984	Non-Essential
SAOUHSC_01985	Non-Essential		SAOUHSC_01985	Non-Essential		SAOUHSC_01985	Non-Essential
SAOUHSC_01986	Non-Essential		SAOUHSC_01986	Non-Essential		SAOUHSC_01986	Non-Essential
SAOUHSC_01987	Non-Essential		SAOUHSC_01987	Non-Essential		SAOUHSC_01987	Non-Essential
SAOUHSC_01988	Non-Essential		SAOUHSC_01988	Non-Essential		SAOUHSC_01988	Non-Essential
SAOUHSC_01989	Non-Essential		SAOUHSC_01989	Non-Essential		SAOUHSC_01989	Non-Essential
SAOUHSC_01990	Non-Essential		SAOUHSC_01990	Non-Essential		SAOUHSC_01990	Non-Essential
SAOUHSC_01991	Non-Essential		SAOUHSC_01991	Non-Essential		SAOUHSC_01991	Non-Essential
SAOUHSC_01992	Non-Essential		SAOUHSC_01992	Non-Essential		SAOUHSC_01992	Non-Essential
SAOUHSC_01993	Non-Essential		SAOUHSC_01993	Non-Essential		SAOUHSC_01993	Non-Essential
SAOUHSC_01997	Non-Essential		SAOUHSC_01997	Non-Essential		SAOUHSC_01997	Non-Essential
SAOUHSC_01998	Non-Essential		SAOUHSC_01998	Non-Essential		SAOUHSC_01998	Non-Essential
SAOUHSC_01999	Non-Essential		SAOUHSC_01999	Non-Essential		SAOUHSC_01999	Non-Essential
SAOUHSC_02000	Non-Essential		SAOUHSC_02000	Non-Essential		SAOUHSC_02000	Non-Essential
SAOUHSC_02001	Non-Essential		SAOUHSC_02001	Non-Essential		SAOUHSC_02001	Non-Essential
SAOUHSC_02002	Non-Essential		SAOUHSC_02002	Non-Essential		SAOUHSC_02002	Non-Essential
SAOUHSC_02003	Non-Essential		SAOUHSC_02003	Non-Essential		SAOUHSC_02003	Non-Essential
SAOUHSC_02004	Non-Essential		SAOUHSC_02004	Non-Essential		SAOUHSC_02004	Non-Essential
SAOUHSC_02005	Non-Essential		SAOUHSC_02005	Non-Essential		SAOUHSC_02005	Non-Essential
SAOUHSC_02006	Non-Essential		SAOUHSC_02006	Non-Essential		SAOUHSC_02006	Non-Essential
SAOUHSC_02008	Non-Essential		SAOUHSC_02008	Non-Essential		SAOUHSC_02008	Non-Essential
SAOUHSC_02009	Non-Essential		SAOUHSC_02009	Non-Essential		SAOUHSC_02009	Non-Essential
SAOUHSC_02010	Non-Essential		SAOUHSC_02010	Non-Essential		SAOUHSC_02010	Non-Essential
SAOUHSC_02011-recX	Non-Essential		SAOUHSC_02011-recX	Non-Essential		SAOUHSC_02011-recX	Non-Essential
SAOUHSC_02012-sgtB	Non-Essential		SAOUHSC_02012-sgtB	Non-Essential		SAOUHSC_02012-sgtB	Non-Essential
SAOUHSC_02090	Non-Essential		SAOUHSC_02090	Non-Essential		SAOUHSC_02090	Non-Essential
SAOUHSC_02091	Non-Essential		SAOUHSC_02091	Non-Essential		SAOUHSC_02091	Non-Essential
SAOUHSC_02092	Non-Essential		SAOUHSC_02092	Non-Essential		SAOUHSC_02092	Non-Essential
SAOUHSC_02093	Non-Essential		SAOUHSC_02093	Non-Essential		SAOUHSC_02093	Non-Essential
SAOUHSC_02095	Non-Essential		SAOUHSC_02095	Non-Essential		SAOUHSC_02095	Non-Essential
SAOUHSC_02096	Non-Essential		SAOUHSC_02096	Non-Essential		SAOUHSC_02096	Non-Essential
SAOUHSC_02097	Non-Essential		SAOUHSC_02097	Non-Essential		SAOUHSC_02097	Non-Essential
SAOUHSC_02098-vraR	Non-Essential		SAOUHSC_02098-vraR	Non-Essential		SAOUHSC_02098-vraR	Non-Essential
SAOUHSC_02099-vraS	Non-Essential		SAOUHSC_02099-vraS	Non-Essential		SAOUHSC_02099-vraS	Non-Essential
SAOUHSC_02100	Non-Essential		SAOUHSC_02100	Non-Essential		SAOUHSC_02100	Non-Essential
SAOUHSC_02101	Non-Essential		SAOUHSC_02101	Non-Essential		SAOUHSC_02101	Non-Essential
SAOUHSC_02102	Domain Essential		SAOUHSC_02102	Domain Essential		SAOUHSC_02102	Domain Essential
SAOUHSC_02103	Non-Essential		SAOUHSC_02103	Non-Essential		SAOUHSC_02103	Non-Essential
SAOUHSC_02104	Non-Essential		SAOUHSC_02104	Non-Essential		SAOUHSC_02104	Non-Essential
SAOUHSC_02105	Non-Essential		SAOUHSC_02105	Non-Essential		SAOUHSC_02105	Non-Essential
SAOUHSC_02106	Essential		SAOUHSC_02106	Essential		SAOUHSC_02106	Essential
SAOUHSC_02107	Essential		SAOUHSC_02107	Essential		SAOUHSC_02107	Essential
SAOUHSC_02108	Non-Essential		SAOUHSC_02108	Non-Essential		SAOUHSC_02108	Non-Essential
SAOUHSC_02109	Non-Essential		SAOUHSC_02109	Non-Essential		SAOUHSC_02109	Non-Essential
SAOUHSC_02110	Non-Essential		SAOUHSC_02110	Non-Essential		SAOUHSC_02110	Non-Essential
SAOUHSC_02111	Non-Essential		SAOUHSC_02111	Non-Essential		SAOUHSC_02111	Non-Essential
SAOUHSC_02112	Non-Essential		SAOUHSC_02112	Non-Essential		SAOUHSC_02112	Non-Essential
SAOUHSC_02113	Non-Essential		SAOUHSC_02113	Non-Essential		SAOUHSC_02113	Non-Essential
SAOUHSC_02114	Essential		SAOUHSC_02114	Essential		SAOUHSC_02114	Essential
SAOUHSC_02115	Non-Essential		SAOUHSC_02115	Non-Essential		SAOUHSC_02115	Non-Essential
SAOUHSC_02116-gatB	Essential		SAOUHSC_02116-gatB	Essential		SAOUHSC_02116-gatB	Essential
SAOUHSC_02117-gatA	Essential		SAOUHSC_02117-gatA	Essential		SAOUHSC_02117-gatA	Essential
SAOUHSC_02118-gatC	Essential		SAOUHSC_02118-gatC	Essential		SAOUHSC_02118-gatC	Essential
SAOUHSC_02119	Non-Essential		SAOUHSC_02119	Non-Essential		SAOUHSC_02119	Non-Essential
SAOUHSC_02121	Non-Essential		SAOUHSC_02121	Non-Essential		SAOUHSC_02121	Non-Essential
SAOUHSC_02122	Essential		SAOUHSC_02122	Essential		SAOUHSC_02122	Essential
SAOUHSC_02123	Essential		SAOUHSC_02123	Essential		SAOUHSC_02123	Essential
SAOUHSC_02124	Domain Essential		SAOUHSC_02124	Non-Essential		SAOUHSC_02124	Non-Essential
SAOUHSC_02125	Non-Essential		SAOUHSC_02125	Non-Essential		SAOUHSC_02125	Non-Essential
SAOUHSC_02126	Non-Essential		SAOUHSC_02126	Non-Essential		SAOUHSC_02126	Domain Essential
SAOUHSC_02127	Domain Essential		SAOUHSC_02127	Non-Essential		SAOUHSC_02127	Domain Essential
SAOUHSC_02129	Non-Essential		SAOUHSC_02129	Non-Essential		SAOUHSC_02129	Non-Essential
SAOUHSC_02130	Non-Essential		SAOUHSC_02130	Non-Essential		SAOUHSC_02130	Non-Essential
SAOUHSC_02131	Non-Essential		SAOUHSC_02131	Non-Essential		SAOUHSC_02131	Non-Essential
SAOUHSC_02132-nadE	Domain Essential		SAOUHSC_02132-nadE	Domain Essential		SAOUHSC_02132-nadE	Domain Essential
SAOUHSC_02133	Essential		SAOUHSC_02133	Essential		SAOUHSC_02133	Essential
SAOUHSC_02134	Non-Essential		SAOUHSC_02134	Non-Essential		SAOUHSC_02134	Non-Essential
SAOUHSC_02135	Non-Essential		SAOUHSC_02135	Non-Essential		SAOUHSC_02135	Non-Essential
SAOUHSC_02136	Non-Essential		SAOUHSC_02136	Non-Essential		SAOUHSC_02136	Non-Essential
SAOUHSC_02137	Non-Essential		SAOUHSC_02137	Non-Essential		SAOUHSC_02137	Non-Essential
SAOUHSC_02138	Non-Essential		SAOUHSC_02138	Non-Essential		SAOUHSC_02138	Non-Essential
SAOUHSC_02139	Non-Essential		SAOUHSC_02139	Non-Essential		SAOUHSC_02139	Non-Essential
SAOUHSC_02140	Essential		SAOUHSC_02140	Essential		SAOUHSC_02140	Essential
SAOUHSC_02141	Non-Essential		SAOUHSC_02141	Non-Essential		SAOUHSC_02141	Non-Essential
SAOUHSC_02142	Non-Essential		SAOUHSC_02142	Non-Essential		SAOUHSC_02142	Non-Essential
SAOUHSC_02143	Essential		SAOUHSC_02143	Essential		SAOUHSC_02143	Essential
SAOUHSC_02144	Non-Essential		SAOUHSC_02144	Non-Essential		SAOUHSC_02144	Non-Essential
SAOUHSC_02145	Non-Essential		SAOUHSC_02145	Non-Essential		SAOUHSC_02145	Non-Essential
SAOUHSC_02146	Non-Essential		SAOUHSC_02146	Non-Essential		SAOUHSC_02146	Non-Essential
SAOUHSC_02147	Non-Essential		SAOUHSC_02147	Non-Essential		SAOUHSC_02147	Non-Essential
SAOUHSC_02148	Non-Essential		SAOUHSC_02148	Non-Essential		SAOUHSC_02148	Non-Essential
SAOUHSC_02149	Non-Essential		SAOUHSC_02149	Non-Essential		SAOUHSC_02149	Non-Essential
SAOUHSC_02150	Non-Essential		SAOUHSC_02150	Non-Essential		SAOUHSC_02150	Non-Essential
SAOUHSC_02151	Essential		SAOUHSC_02151	Essential		SAOUHSC_02151	Essential
SAOUHSC_02152	Essential		SAOUHSC_02152	Essential		SAOUHSC_02152	Essential
SAOUHSC_02153	Non-Essential		SAOUHSC_02153	Non-Essential		SAOUHSC_02153	Non-Essential
SAOUHSC_02154	Non-Essential		SAOUHSC_02154	Non-Essential		SAOUHSC_02154	Non-Essential
SAOUHSC_02155	Non-Essential		SAOUHSC_02155	Non-Essential		SAOUHSC_02155	Non-Essential
SAOUHSC_02156	Non-Essential		SAOUHSC_02156	Non-Essential		SAOUHSC_02156	Non-Essential
SAOUHSC_02157	Non-Essential		SAOUHSC_02157	Non-Essential		SAOUHSC_02157	Non-Essential
SAOUHSC_02158	Non-Essential		SAOUHSC_02158	Non-Essential		SAOUHSC_02158	Non-Essential
SAOUHSC_02160	Non-Essential		SAOUHSC_02160	Non-Essential		SAOUHSC_02160	Non-Essential
SAOUHSC_02161	Non-Essential		SAOUHSC_02161	Non-Essential		SAOUHSC_02161	Non-Essential
SAOUHSC_02164	Non-Essential		SAOUHSC_02164	Non-Essential		SAOUHSC_02164	Domain Essential
SAOUHSC_02166	Non-Essential		SAOUHSC_02166	Non-Essential		SAOUHSC_02166	Non-Essential
SAOUHSC_02167	Non-Essential		SAOUHSC_02167	Non-Essential		SAOUHSC_02167	Non-Essential
SAOUHSC_02169	Non-Essential		SAOUHSC_02169	Non-Essential		SAOUHSC_02169	Domain Essential
SAOUHSC_02170	Non-Essential		SAOUHSC_02170	Non-Essential		SAOUHSC_02170	Non-Essential
SAOUHSC_02171	Non-Essential		SAOUHSC_02171	Non-Essential		SAOUHSC_02171	Non-Essential
SAOUHSC_02173	Non-Essential		SAOUHSC_02173	Non-Essential		SAOUHSC_02173	Domain Essential
SAOUHSC_02174	Non-Essential		SAOUHSC_02174	Non-Essential		SAOUHSC_02174	Non-Essential
SAOUHSC_02175	Non-Essential		SAOUHSC_02175	Non-Essential		SAOUHSC_02175	Non-Essential
SAOUHSC_02176	Non-Essential		SAOUHSC_02176	Non-Essential		SAOUHSC_02176	Non-Essential
SAOUHSC_02177	Non-Essential		SAOUHSC_02177	Non-Essential		SAOUHSC_02177	Non-Essential
SAOUHSC_02178	Non-Essential		SAOUHSC_02178	Non-Essential		SAOUHSC_02178	Non-Essential
SAOUHSC_02179	Non-Essential		SAOUHSC_02179	Non-Essential		SAOUHSC_02179	Non-Essential
SAOUHSC_02180	Non-Essential		SAOUHSC_02180	Non-Essential		SAOUHSC_02180	Non-Essential
SAOUHSC_02181	Non-Essential		SAOUHSC_02181	Non-Essential		SAOUHSC_02181	Non-Essential
SAOUHSC_02182	Non-Essential		SAOUHSC_02182	Non-Essential		SAOUHSC_02182	Non-Essential
SAOUHSC_02183	Non-Essential		SAOUHSC_02183	Non-Essential		SAOUHSC_02183	Non-Essential
SAOUHSC_02184	Non-Essential		SAOUHSC_02184	Non-Essential		SAOUHSC_02184	Non-Essential
SAOUHSC_02185	Non-Essential		SAOUHSC_02185	Non-Essential		SAOUHSC_02185	Non-Essential
SAOUHSC_02186	Non-Essential		SAOUHSC_02186	Non-Essential		SAOUHSC_02186	Non-Essential
SAOUHSC_02187	Non-Essential		SAOUHSC_02187	Non-Essential		SAOUHSC_02187	Non-Essential
SAOUHSC_02188	Non-Essential		SAOUHSC_02188	Non-Essential		SAOUHSC_02188	Non-Essential
SAOUHSC_02189	Non-Essential		SAOUHSC_02189	Non-Essential		SAOUHSC_02189	Non-Essential
SAOUHSC_02190	Non-Essential		SAOUHSC_02190	Non-Essential		SAOUHSC_02190	Non-Essential
SAOUHSC_02191	Non-Essential		SAOUHSC_02191	Non-Essential		SAOUHSC_02191	Non-Essential
SAOUHSC_02193	Non-Essential		SAOUHSC_02193	Non-Essential		SAOUHSC_02193	Non-Essential
SAOUHSC_02194	Non-Essential		SAOUHSC_02194	Non-Essential		SAOUHSC_02194	Non-Essential
SAOUHSC_02195	Non-Essential		SAOUHSC_02195	Non-Essential		SAOUHSC_02195	Non-Essential
SAOUHSC_02196	Non-Essential		SAOUHSC_02196	Non-Essential		SAOUHSC_02196	Non-Essential
SAOUHSC_02197	Non-Essential		SAOUHSC_02197	Non-Essential		SAOUHSC_02197	Non-Essential
SAOUHSC_02198	Non-Essential		SAOUHSC_02198	Non-Essential		SAOUHSC_02198	Non-Essential
SAOUHSC_02199	Non-Essential		SAOUHSC_02199	Non-Essential		SAOUHSC_02199	Non-Essential
SAOUHSC_02200	Non-Essential		SAOUHSC_02200	Non-Essential		SAOUHSC_02200	Non-Essential
SAOUHSC_02202	Non-Essential		SAOUHSC_02202	Non-Essential		SAOUHSC_02202	Non-Essential
SAOUHSC_02203	Non-Essential		SAOUHSC_02203	Non-Essential		SAOUHSC_02203	Non-Essential
SAOUHSC_02204	Non-Essential		SAOUHSC_02204	Non-Essential		SAOUHSC_02204	Non-Essential
SAOUHSC_02205	Non-Essential		SAOUHSC_02205	Non-Essential		SAOUHSC_02205	Non-Essential
SAOUHSC_02206	Non-Essential		SAOUHSC_02206	Non-Essential		SAOUHSC_02206	Non-Essential
SAOUHSC_02207	Non-Essential		SAOUHSC_02207	Non-Essential		SAOUHSC_02207	Non-Essential
SAOUHSC_02208	Non-Essential		SAOUHSC_02208	Non-Essential		SAOUHSC_02208	Non-Essential
SAOUHSC_02209	Non-Essential		SAOUHSC_02209	Non-Essential		SAOUHSC_02209	Non-Essential
SAOUHSC_02210	Non-Essential		SAOUHSC_02210	Non-Essential		SAOUHSC_02210	Non-Essential
SAOUHSC_02211	Non-Essential		SAOUHSC_02211	Non-Essential		SAOUHSC_02211	Non-Essential
SAOUHSC_02212	Non-Essential		SAOUHSC_02212	Non-Essential		SAOUHSC_02212	Non-Essential
SAOUHSC_02213	Non-Essential		SAOUHSC_02213	Non-Essential		SAOUHSC_02213	Non-Essential
SAOUHSC_02214	Non-Essential		SAOUHSC_02214	Non-Essential		SAOUHSC_02214	Non-Essential
SAOUHSC_02215	Non-Essential		SAOUHSC_02215	Non-Essential		SAOUHSC_02215	Non-Essential
SAOUHSC_02216	Non-Essential		SAOUHSC_02216	Non-Essential		SAOUHSC_02216	Non-Essential
SAOUHSC_02217	Non-Essential		SAOUHSC_02217	Non-Essential		SAOUHSC_02217	Non-Essential
SAOUHSC_02218	Non-Essential		SAOUHSC_02218	Domain Essential		SAOUHSC_02218	Non-Essential
SAOUHSC_02219	Non-Essential		SAOUHSC_02219	Essential		SAOUHSC_02219	Non-Essential
SAOUHSC_02220	Non-Essential		SAOUHSC_02220	Essential		SAOUHSC_02220	Domain Essential
SAOUHSC_02221	Non-Essential		SAOUHSC_02221	Domain Essential		SAOUHSC_02221	Non-Essential
SAOUHSC_02222	Non-Essential		SAOUHSC_02222	Non-Essential		SAOUHSC_02222	Non-Essential
SAOUHSC_02223	Non-Essential		SAOUHSC_02223	Non-Essential		SAOUHSC_02223	Non-Essential
SAOUHSC_02224	Non-Essential		SAOUHSC_02224	Non-Essential		SAOUHSC_02224	Non-Essential
SAOUHSC_02225	Non-Essential		SAOUHSC_02225	Non-Essential		SAOUHSC_02225	Non-Essential
SAOUHSC_02226	Non-Essential		SAOUHSC_02226	Non-Essential		SAOUHSC_02226	Non-Essential
SAOUHSC_02227	Non-Essential		SAOUHSC_02227	Essential		SAOUHSC_02227	Domain Essential
SAOUHSC_02228	Non-Essential		SAOUHSC_02228	Essential		SAOUHSC_02228	Essential
SAOUHSC_02229	Non-Essential		SAOUHSC_02229	Non-Essential		SAOUHSC_02229	Non-Essential
SAOUHSC_02232	Non-Essential		SAOUHSC_02232	Non-Essential		SAOUHSC_02232	Non-Essential
SAOUHSC_02233	Non-Essential		SAOUHSC_02233	Essential		SAOUHSC_02233	Domain Essential
SAOUHSC_02234	Non-Essential		SAOUHSC_02234	Domain Essential		SAOUHSC_02234	Non-Essential
SAOUHSC_02235	Domain Essential		SAOUHSC_02235	Domain Essential		SAOUHSC_02235	Domain Essential
SAOUHSC_02236	Non-Essential		SAOUHSC_02236	Non-Essential		SAOUHSC_02236	Non-Essential
SAOUHSC_02237	Non-Essential		SAOUHSC_02237	Non-Essential		SAOUHSC_02237	Non-Essential
SAOUHSC_02238	Non-Essential		SAOUHSC_02238	Non-Essential		SAOUHSC_02238	Non-Essential
SAOUHSC_02239	Non-Essential		SAOUHSC_02239	Non-Essential		SAOUHSC_02239	Non-Essential
SAOUHSC_02241	Non-Essential		SAOUHSC_02241	Non-Essential		SAOUHSC_02241	Non-Essential
SAOUHSC_02243	Non-Essential		SAOUHSC_02243	Non-Essential		SAOUHSC_02243	Non-Essential
SAOUHSC_02244	Non-Essential		SAOUHSC_02244	Non-Essential		SAOUHSC_02244	Non-Essential
SAOUHSC_02245	Non-Essential		SAOUHSC_02245	Non-Essential		SAOUHSC_02245	Non-Essential
SAOUHSC_02246	Non-Essential		SAOUHSC_02246	Non-Essential		SAOUHSC_02246	Non-Essential
SAOUHSC_02247	Non-Essential		SAOUHSC_02247	Non-Essential		SAOUHSC_02247	Non-Essential
SAOUHSC_02248	Non-Essential		SAOUHSC_02248	Non-Essential		SAOUHSC_02248	Non-Essential
SAOUHSC_02249	Non-Essential		SAOUHSC_02249	Non-Essential		SAOUHSC_02249	Non-Essential
SAOUHSC_02250	Non-Essential		SAOUHSC_02250	Non-Essential		SAOUHSC_02250	Non-Essential
SAOUHSC_02251	Non-Essential		SAOUHSC_02251	Non-Essential		SAOUHSC_02251	Non-Essential
SAOUHSC_02254-groEL	Domain Essential		SAOUHSC_02254-groEL	Domain Essential		SAOUHSC_02254-groEL	Domain Essential
SAOUHSC_02255-groES	Essential		SAOUHSC_02255-groES	Essential		SAOUHSC_02255-groES	Domain Essential
SAOUHSC_02256	Non-Essential		SAOUHSC_02256	Non-Essential		SAOUHSC_02256	Non-Essential
SAOUHSC_02257	Non-Essential		SAOUHSC_02257	Non-Essential		SAOUHSC_02257	Non-Essential
SAOUHSC_02258	Non-Essential		SAOUHSC_02258	Non-Essential		SAOUHSC_02258	Non-Essential
SAOUHSC_02259	Non-Essential		SAOUHSC_02259	Non-Essential		SAOUHSC_02259	Non-Essential
SAOUHSC_02260	Non-Essential		SAOUHSC_02260	Non-Essential		SAOUHSC_02260	Non-Essential
SAOUHSC_02261	Non-Essential		SAOUHSC_02261	Non-Essential		SAOUHSC_02261	Non-Essential
SAOUHSC_02262	Non-Essential		SAOUHSC_02262	Non-Essential		SAOUHSC_02262	Non-Essential
SAOUHSC_02264	Non-Essential		SAOUHSC_02264	Non-Essential		SAOUHSC_02264	Non-Essential
SAOUHSC_02265	Non-Essential		SAOUHSC_02265	Non-Essential		SAOUHSC_02265	Non-Essential
SAOUHSC_02266	Non-Essential		SAOUHSC_02266	Non-Essential		SAOUHSC_02266	Non-Essential
SAOUHSC_02267	Non-Essential		SAOUHSC_02267	Non-Essential		SAOUHSC_02267	Non-Essential
SAOUHSC_02268	Non-Essential		SAOUHSC_02268	Non-Essential		SAOUHSC_02268	Non-Essential
SAOUHSC_02269	Non-Essential		SAOUHSC_02269	Non-Essential		SAOUHSC_02269	Non-Essential
SAOUHSC_02270	Non-Essential		SAOUHSC_02270	Non-Essential		SAOUHSC_02270	Non-Essential
[truncated: 724 more rows]
