# Supplementary material for: A new platform for ultra-high density Staphylococcus aureus transposon libraries
Source: BMC Genomics. 2015 Mar 29;16(1):252. doi: 10.1186/s12864-015-1361-3 (PMC4389836; doi:10.1186/s12864-015-1361-3)
Supplement: Additional file 3: — excel file contains information regarding the fitness of all genes in S. aureus at different temperatures. The first worksheet, named “temperatures” contains the hits as determined using the Mann-Whitney U analysis for all temperatures studied. For each hit, the number of TA sites in that gene, the number of sequence reads mapping to that gene for both temperatures, the p-value, and the ratio of the number of reads in the experiment temperature compared to the control temperature are also provided. The worksheet named “43C Essentiality” contains the results of the EL-ARTIST analysis of the 43°C data. Each gene locus and its corresponding classification (essential, domain essential, or nonessential) are provided. [file 12864_2015_1361_MOESM3_ESM.xlsx]

## Sheet: temperatures
16°C blunt
gene locus	#TA	reads 30°C	reads 16°C	corrected p-value	ratio experiment/control
SAOUHSC_01857	266	898	5450	6.88066e-05	6.0634
23°C blunt
gene locus	#TA	reads 30°C	reads 23°C	corrected p-value	ratio experiment/control
SAOUHSC_01857	266	898	4521	0.000169093	5.03003
37°C blunt
gene locus	#TA	reads 30°C	reads 37°C	corrected p-value	ratio experiment/control
SAOUHSC_00536-ilvE	96	43	641	6.17672e-05	14.5909
SAOUHSC_01618-ispA	78	27	358	0.000963059	12.8214
SAOUHSC_01613-bkdA1	71	12	103	0.00290344	8
SAOUHSC_01611	110	13	90	0.000203332	6.5
SAOUHSC_00525	273	4	31	0.00559477	6.4
SAOUHSC_01612-bkdA2	77	10	67	0.0236082	6.18182
SAOUHSC_01153	48	196	15	0.00504775	0.0812183
SAOUHSC_01154-sepF	41	106	7	0.0354637	0.0747664
43°C blunt
gene locus	#TA	reads 30°C	reads 43°C	corrected p-value	ratio experiment/control
SAOUHSC_01979	39	557	19735	0.000406405	35.3692
SAOUHSC_01586	59	37	1221	7.43256e-08	32.1579
SAOUHSC_01427	126	815	20591	7.39015e-10	25.2353
SAOUHSC_02611-lyrA	95	939	22640	3.68627e-05	24.0862
SAOUHSC_02366	61	23	564	0.000331063	23.5417
SAOUHSC_02358	62	811	18801	0.00400695	23.1552
SAOUHSC_00014	95	3438	78585	0.00240852	22.8514
SAOUHSC_00755	24	261	5960	0.0167413	22.7519
SAOUHSC_01482-aroB	104	18	397	2.57338e-08	20.9474
SAOUHSC_01039	58	1165	23864	0.000445041	20.4674
SAOUHSC_01618-ispA	78	27	564	0.000241315	20.1786
SAOUHSC_02143	83	111	2142	7.15914e-05	19.1339
SAOUHSC_01821	77	493	8818	3.24038e-05	17.8522
SAOUHSC_01779-tig	91	141	2408	3.24038e-05	16.9648
SAOUHSC_01278	142	533	8329	1.12426e-10	15.5993
SAOUHSC_00982-menF	113	56	754	1.59482e-05	13.2456
SAOUHSC_01657	67	600	7766	0.000787305	12.9235
SAOUHSC_01656	94	1089	13778	2.90236e-07	12.6413
SAOUHSC_02690	128	1522	18045	0.00801768	11.849
SAOUHSC_01852-aroA	89	25	295	0.00035504	11.3846
SAOUHSC_02369	33	852	9455	0.0369505	11.0856
SAOUHSC_01480	99	1807	19509	0.000326389	10.7909
SAOUHSC_00420	128	118	1271	1.51455e-05	10.6891
SAOUHSC_01895-lytD	74	59	628	0.00317835	10.4833
SAOUHSC_00373	124	521	5224	4.34822e-05	10.0096
SAOUHSC_01960-hemY	119	23	234	2.03971e-05	9.79167
SAOUHSC_00983-menD	143	66	651	1.03004e-09	9.73134
SAOUHSC_00464-ksgA	75	503	4522	0.000810639	8.97421
SAOUHSC_01265	64	28	251	0.000921534	8.68966
SAOUHSC_01699-aroE	81	215	1803	0.00958493	8.35185
SAOUHSC_01585	156	2162	17525	1.48348e-06	8.10264
SAOUHSC_01483-aroF	99	41	337	0.00236387	8.04762
SAOUHSC_02664	211	3299	24000	3.29602e-08	7.27303
SAOUHSC_02012-sgtB	79	699	4740	0.00458369	6.77286
SAOUHSC_00462	53	296	1906	0.0049486	6.42088
SAOUHSC_01975-sbcD	108	491	3071	0.00458369	6.2439
SAOUHSC_01481	92	47	286	0.0371117	5.97917
SAOUHSC_02885	171	3499	20864	5.76217e-06	5.96143
SAOUHSC_00935	56	929	5482	0.010181	5.8957
SAOUHSC_02589	91	1370	7493	0.00926548	5.46608
SAOUHSC_01346	142	4616	25157	0.000644072	5.44899
SAOUHSC_00965-CAAX	78	2593	13062	0.0381995	5.03585
SAOUHSC_02264	143	16644	3256	0.000952637	0.195674
SAOUHSC_00668-vraG	206	5417	1011	0.000289133	0.186785
SAOUHSC_01696	57	1217	226	0.000110517	0.186371
SAOUHSC_00455	76	2971	517	0.0180507	0.174293
SAOUHSC_02347-F-type	32	204	33	0.0157887	0.165854
SAOUHSC_00997-lcpB	102	743	122	0.00259892	0.165323
SAOUHSC_01203-rnc	57	117	18	0.0381995	0.161017
SAOUHSC_00675	46	800	125	0.0219766	0.157303
SAOUHSC_01857	266	901	139	2.97948e-09	0.155211
SAOUHSC_00646-pbp4	120	3175	476	0.0263543	0.150189
SAOUHSC_02268	136	2295	338	0.00605578	0.147648
SAOUHSC_00505-clpC	193	2485	344	0.00543181	0.138777
SAOUHSC_02309	55	1307	174	0.000959645	0.133792
SAOUHSC_00015	154	105	13	0.00160046	0.132075
SAOUHSC_02131	62	1821	236	0.037123	0.130077
SAOUHSC_01184	109	1331	160	0.000777307	0.120871
SAOUHSC_02483-cbiO	63	87	9	0.015864	0.113636
SAOUHSC_00892	27	290	30	0.00804693	0.106529
SAOUHSC_01154-sepF	41	106	10	0.0179119	0.102804
SAOUHSC_01437	97	872	87	0.00063294	0.100802
SAOUHSC_01997	37	142	13	0.0451763	0.0979021
SAOUHSC_01739	77	242	22	0.0349407	0.0946502
SAOUHSC_02372	59	787	63	0.0125517	0.0812183
SAOUHSC_02305-alr1	98	3583	272	6.74109e-07	0.0761719
SAOUHSC_01497	91	1463	105	0.000216333	0.0724044
SAOUHSC_02341-F-type	113	417	28	0.000238801	0.069378
SAOUHSC_00364	97	691	47	7.19799e-06	0.0693642
SAOUHSC_00618	84	888	60	0.00343726	0.0686164
SAOUHSC_01095	72	583	39	0.0491135	0.0684932
SAOUHSC_01827-ezrA	136	248	16	0.00115221	0.0682731
SAOUHSC_00803	188	499	32	7.71066e-05	0.066
SAOUHSC_00996	43	388	24	0.0191723	0.0642674
SAOUHSC_01165	125	625	39	2.22569e-05	0.0638978
SAOUHSC_02121	107	1892	117	4.79739e-05	0.0623349
SAOUHSC_02350-F-type	59	344	20	0.0166154	0.0608696
SAOUHSC_01810	112	1950	117	0.000293661	0.0604818
SAOUHSC_02552	56	1014	58	3.65919e-05	0.0581281
SAOUHSC_01650	46	245	13	0.00316592	0.0569106
SAOUHSC_00718-718	72	1309	73	0.00458369	0.0564885
SAOUHSC_02345-F-type	118	200	10	1.33248e-05	0.0547264
SAOUHSC_02004	43	239	12	7.9229e-05	0.0541667
SAOUHSC_02351	52	475	24	0.0179119	0.052521
SAOUHSC_01359-mprF	267	4504	230	1.10379e-21	0.0512764
SAOUHSC_01627	48	205	8	0.000659381	0.0436893
SAOUHSC_01025-1025	136	5173	224	2.00596e-09	0.0434867
SAOUHSC_01682-dnaJ	80	375	15	0.00239832	0.0425532
SAOUHSC_00488	74	735	30	0.000214821	0.0421196
SAOUHSC_01854	86	1392	53	1.59482e-05	0.0387653
SAOUHSC_01361-lcpA	74	660	24	0.00675694	0.0378215
SAOUHSC_01186	66	396	14	0.00160046	0.0377834
SAOUHSC_00760-gdpS	100	830	30	1.65706e-07	0.0373045
SAOUHSC_01913	39	402	14	0.0212194	0.0372208
SAOUHSC_01153	48	196	6	2.49851e-05	0.035533
SAOUHSC_00022-yycH	99	589	18	0.000219931	0.0322034
SAOUHSC_02571	77	1388	39	8.02109e-06	0.0287977
SAOUHSC_01269	139	2601	72	1.50414e-07	0.0280553
SAOUHSC_02308	142	4194	114	2.32659e-07	0.0274136
SAOUHSC_01462-gpsB	30	899	23	0.0203454	0.0266667
SAOUHSC_01050-1050	93	2118	53	4.37344e-09	0.0254837
SAOUHSC_00023-yycI	69	952	23	7.71066e-05	0.0251836
SAOUHSC_01858	53	401	9	0.000220401	0.0248756
SAOUHSC_00504-yakI	88	4266	97	4.53016e-07	0.022967
SAOUHSC_00756	85	1324	29	1.17741e-09	0.0226415
SAOUHSC_01271	55	1288	27	1.93197e-05	0.0217223
SAOUHSC_01683-dnaK	142	828	17	1.89991e-09	0.0217129
SAOUHSC_01758-mreD	68	2445	52	1.26634e-05	0.021668
SAOUHSC_01759-mreC	75	1218	25	5.64387e-07	0.021329
SAOUHSC_00290	89	2375	48	1.2715e-08	0.0206229
SAOUHSC_02319-rodA	127	3009	61	1.3158e-09	0.020598
SAOUHSC_02337-murA	106	587	11	1.48023e-06	0.0204082
SAOUHSC_02383	125	1707	33	7.88449e-13	0.0199063
SAOUHSC_00794	74	1017	19	0.00114033	0.0196464
SAOUHSC_01652-pbp3	174	6604	120	1.10148e-11	0.0183195
SAOUHSC_01685-hrcA	90	2364	42	1.88214e-08	0.0181818
SAOUHSC_01803	127	1434	23	7.76388e-16	0.0167247
SAOUHSC_00678	65	1995	29	1.29381e-08	0.0150301
SAOUHSC_02481-cbiQ	71	168	1	5.09449e-05	0.0118343

## Sheet: 43C Essentiality 
Gene Locus	Essentiality Call
SAOUHSC_00001-dnaA	Essential
SAOUHSC_00002	Essential
SAOUHSC_00003	Nonessential
SAOUHSC_00004-recF	Nonessential
SAOUHSC_00005	Essential
SAOUHSC_00006	Essential
SAOUHSC_00007	Nonessential
SAOUHSC_00008	Nonessential
SAOUHSC_00009	Essential
SAOUHSC_00010	Domain Essential
SAOUHSC_00012	Nonessential
SAOUHSC_00013	Nonessential
SAOUHSC_00014	Nonessential
SAOUHSC_00015	Essential
SAOUHSC_00017-rplI	Essential
SAOUHSC_00018	Essential
SAOUHSC_00019	Nonessential
SAOUHSC_00020	Domain Essential
SAOUHSC_00021	Essential
SAOUHSC_00022-yycH	Essential
SAOUHSC_00023-yycI	Essential
SAOUHSC_00024	Nonessential
SAOUHSC_00025	Nonessential
SAOUHSC_00026	Nonessential
SAOUHSC_00027	Nonessential
SAOUHSC_00028	Nonessential
SAOUHSC_00029	Nonessential
SAOUHSC_00030	Nonessential
SAOUHSC_00031	Nonessential
SAOUHSC_00032	Nonessential
SAOUHSC_00033	Nonessential
SAOUHSC_00034	Nonessential
SAOUHSC_00035	Nonessential
SAOUHSC_00036	Nonessential
SAOUHSC_00037	Nonessential
SAOUHSC_00038	Nonessential
SAOUHSC_00039	Nonessential
SAOUHSC_00040	Nonessential
SAOUHSC_00041	Nonessential
SAOUHSC_00042	Nonessential
SAOUHSC_00043	Nonessential
SAOUHSC_00044	Nonessential
SAOUHSC_00045	Nonessential
SAOUHSC_00046	Nonessential
SAOUHSC_00047	Nonessential
SAOUHSC_00049	Nonessential
SAOUHSC_00050	Nonessential
SAOUHSC_00051	Domain Essential
SAOUHSC_00052	Nonessential
SAOUHSC_00053	Nonessential
SAOUHSC_00054	Nonessential
SAOUHSC_00055	Nonessential
SAOUHSC_00056	Nonessential
SAOUHSC_00057	Nonessential
SAOUHSC_00058	Nonessential
SAOUHSC_00060	Nonessential
SAOUHSC_00061	Nonessential
SAOUHSC_00062	Nonessential
SAOUHSC_00064	Nonessential
SAOUHSC_00065	Nonessential
SAOUHSC_00067	Nonessential
SAOUHSC_00069	Nonessential
SAOUHSC_00070	Domain Essential
SAOUHSC_00071	Nonessential
SAOUHSC_00072	Nonessential
SAOUHSC_00074	Nonessential
SAOUHSC_00075	Nonessential
SAOUHSC_00076	Nonessential
SAOUHSC_00077	Nonessential
SAOUHSC_00078	Nonessential
SAOUHSC_00079	Nonessential
SAOUHSC_00080	Nonessential
SAOUHSC_00081	Nonessential
SAOUHSC_00082	Nonessential
SAOUHSC_00083	Nonessential
SAOUHSC_00084	Nonessential
SAOUHSC_00085	Nonessential
SAOUHSC_00086	Nonessential
SAOUHSC_00087	Nonessential
SAOUHSC_00088	Nonessential
SAOUHSC_00089	Nonessential
SAOUHSC_00090	Nonessential
SAOUHSC_00091	Nonessential
SAOUHSC_00092	Nonessential
SAOUHSC_00093	Domain Essential
SAOUHSC_00094	Nonessential
SAOUHSC_00096	Nonessential
SAOUHSC_00097	Nonessential
SAOUHSC_00099	Nonessential
SAOUHSC_00100	Nonessential
SAOUHSC_00101	Nonessential
SAOUHSC_00102	Nonessential
SAOUHSC_00103	Nonessential
SAOUHSC_00104	Nonessential
SAOUHSC_00105	Nonessential
SAOUHSC_00106	Nonessential
SAOUHSC_00107	Nonessential
SAOUHSC_00108	Nonessential
SAOUHSC_00109	Nonessential
SAOUHSC_00111	Nonessential
SAOUHSC_00112	Nonessential
SAOUHSC_00113	Nonessential
SAOUHSC_00114	Nonessential
SAOUHSC_00115	Nonessential
SAOUHSC_00116	Nonessential
SAOUHSC_00117	Nonessential
SAOUHSC_00118	Nonessential
SAOUHSC_00119	Nonessential
SAOUHSC_00120	Nonessential
SAOUHSC_00121	Nonessential
SAOUHSC_00122	Nonessential
SAOUHSC_00123	Nonessential
SAOUHSC_00124	Nonessential
SAOUHSC_00125	Nonessential
SAOUHSC_00126	Nonessential
SAOUHSC_00127	Nonessential
SAOUHSC_00128	Nonessential
SAOUHSC_00129	Nonessential
SAOUHSC_00130	Nonessential
SAOUHSC_00131	Nonessential
SAOUHSC_00132	Nonessential
SAOUHSC_00133	Nonessential
SAOUHSC_00134	Nonessential
SAOUHSC_00135	Domain Essential
SAOUHSC_00136	Nonessential
SAOUHSC_00137	Nonessential
SAOUHSC_00138	Nonessential
SAOUHSC_00139	Nonessential
SAOUHSC_00141	Nonessential
SAOUHSC_00142	Nonessential
SAOUHSC_00143	Nonessential
SAOUHSC_00144	Nonessential
SAOUHSC_00145	Nonessential
SAOUHSC_00146	Nonessential
SAOUHSC_00147	Nonessential
SAOUHSC_00148-argJ	Nonessential
SAOUHSC_00149-argC	Nonessential
SAOUHSC_00150	Nonessential
SAOUHSC_00151	Nonessential
SAOUHSC_00152	Nonessential
SAOUHSC_00153	Nonessential
SAOUHSC_00154	Nonessential
SAOUHSC_00155	Nonessential
SAOUHSC_00156	Nonessential
SAOUHSC_00157-murQ	Nonessential
SAOUHSC_00158	Nonessential
SAOUHSC_00160	Nonessential
SAOUHSC_00161	Nonessential
SAOUHSC_00162	Nonessential
SAOUHSC_00163	Nonessential
SAOUHSC_00164	Nonessential
SAOUHSC_00166	Nonessential
SAOUHSC_00167	Nonessential
SAOUHSC_00168	Nonessential
SAOUHSC_00169	Nonessential
SAOUHSC_00170	Nonessential
SAOUHSC_00171	Nonessential
SAOUHSC_00172	Nonessential
SAOUHSC_00173	Nonessential
SAOUHSC_00174	Nonessential
SAOUHSC_00175	Nonessential
SAOUHSC_00176	Nonessential
SAOUHSC_00177	Nonessential
SAOUHSC_00178	Nonessential
SAOUHSC_00179	Nonessential
SAOUHSC_00180	Nonessential
SAOUHSC_00181	Nonessential
SAOUHSC_00182	Nonessential
SAOUHSC_00183-uhpT	Nonessential
SAOUHSC_00184	Nonessential
SAOUHSC_00185	Nonessential
SAOUHSC_00186	Nonessential
SAOUHSC_00187	Nonessential
SAOUHSC_00188	Nonessential
SAOUHSC_00189	Nonessential
SAOUHSC_00190	Nonessential
SAOUHSC_00191	Nonessential
SAOUHSC_00192	Nonessential
SAOUHSC_00193	Nonessential
SAOUHSC_00195	Nonessential
SAOUHSC_00196	Nonessential
SAOUHSC_00197	Nonessential
SAOUHSC_00198	Nonessential
SAOUHSC_00199	Nonessential
SAOUHSC_00200	Nonessential
SAOUHSC_00201	Nonessential
SAOUHSC_00202	Nonessential
SAOUHSC_00203	Nonessential
SAOUHSC_00204	Nonessential
SAOUHSC_00205	Nonessential
SAOUHSC_00206	Nonessential
SAOUHSC_00208	Nonessential
SAOUHSC_00209	Nonessential
SAOUHSC_00211	Nonessential
SAOUHSC_00212	Nonessential
SAOUHSC_00213	Nonessential
SAOUHSC_00214	Nonessential
SAOUHSC_00215	Nonessential
SAOUHSC_00216	Nonessential
SAOUHSC_00217	Nonessential
SAOUHSC_00218	Nonessential
SAOUHSC_00219	Nonessential
SAOUHSC_00220-tarF	Nonessential
SAOUHSC_00221-tarIp	Nonessential
SAOUHSC_00222-tarJp	Nonessential
SAOUHSC_00223-tarKp	Domain Essential
SAOUHSC_00225-ispD	Domain Essential
SAOUHSC_00226	Essential
SAOUHSC_00227	Essential
SAOUHSC_00228-tarS	Nonessential
SAOUHSC_00229	Nonessential
SAOUHSC_00230	Nonessential
SAOUHSC_00231	Nonessential
SAOUHSC_00232	Nonessential
SAOUHSC_00233	Nonessential
SAOUHSC_00234	Nonessential
SAOUHSC_00235	Nonessential
SAOUHSC_00236	Nonessential
SAOUHSC_00237	Nonessential
SAOUHSC_00238	Nonessential
SAOUHSC_00239	Nonessential
SAOUHSC_00240	Nonessential
SAOUHSC_00241	Nonessential
SAOUHSC_00242	Nonessential
SAOUHSC_00243	Nonessential
SAOUHSC_00244	Nonessential
SAOUHSC_00246	Nonessential
SAOUHSC_00247	Nonessential
SAOUHSC_00248	Nonessential
SAOUHSC_00249	Nonessential
SAOUHSC_00250	Nonessential
SAOUHSC_00251	Nonessential
SAOUHSC_00253	Nonessential
SAOUHSC_00254	Nonessential
SAOUHSC_00255	Nonessential
SAOUHSC_00256	Nonessential
SAOUHSC_00257	Nonessential
SAOUHSC_00258	Nonessential
SAOUHSC_00259	Nonessential
SAOUHSC_00260	Nonessential
SAOUHSC_00261	Nonessential
SAOUHSC_00262	Nonessential
SAOUHSC_00264	Nonessential
SAOUHSC_00265	Nonessential
SAOUHSC_00266	Nonessential
SAOUHSC_00267	Nonessential
SAOUHSC_00268	Nonessential
SAOUHSC_00269	Nonessential
SAOUHSC_00270	Nonessential
SAOUHSC_00271	Nonessential
SAOUHSC_00272	Nonessential
SAOUHSC_00274	Nonessential
SAOUHSC_00275	Nonessential
SAOUHSC_00276	Nonessential
SAOUHSC_00277	Nonessential
SAOUHSC_00278	Nonessential
SAOUHSC_00279	Nonessential
SAOUHSC_00280	Nonessential
SAOUHSC_00281	Nonessential
SAOUHSC_00282	Nonessential
SAOUHSC_00284	Nonessential
SAOUHSC_00285	Nonessential
SAOUHSC_00287	Nonessential
SAOUHSC_00289	Domain Essential
SAOUHSC_00290	Essential
SAOUHSC_00291	Nonessential
SAOUHSC_00292	Nonessential
SAOUHSC_00293	Nonessential
SAOUHSC_00294	Nonessential
SAOUHSC_00295	Nonessential
SAOUHSC_00296	Nonessential
SAOUHSC_00297	Nonessential
SAOUHSC_00298	Nonessential
SAOUHSC_00299	Nonessential
SAOUHSC_00300	Domain Essential
SAOUHSC_00301	Nonessential
SAOUHSC_00302	Nonessential
SAOUHSC_00303	Nonessential
SAOUHSC_00304	Nonessential
SAOUHSC_00305	Nonessential
SAOUHSC_00306	Nonessential
SAOUHSC_00307	Nonessential
SAOUHSC_00308	Nonessential
SAOUHSC_00309	Nonessential
SAOUHSC_00310-ulaA	Nonessential
SAOUHSC_00311	Nonessential
SAOUHSC_00312	Nonessential
SAOUHSC_00313	Nonessential
SAOUHSC_00314	Nonessential
SAOUHSC_00315	Nonessential
SAOUHSC_00316	Nonessential
SAOUHSC_00317	Nonessential
SAOUHSC_00318	Nonessential
SAOUHSC_00319	Nonessential
SAOUHSC_00320	Nonessential
SAOUHSC_00322	Nonessential
SAOUHSC_00323	Nonessential
SAOUHSC_00324	Nonessential
SAOUHSC_00325	Nonessential
SAOUHSC_00326	Nonessential
SAOUHSC_00327	Nonessential
SAOUHSC_00328	Nonessential
SAOUHSC_00329	Nonessential
SAOUHSC_00330	Nonessential
SAOUHSC_00331	Nonessential
SAOUHSC_00332	Nonessential
SAOUHSC_00333	Nonessential
SAOUHSC_00334	Nonessential
SAOUHSC_00335	Nonessential
SAOUHSC_00336	Domain Essential
SAOUHSC_00337	Nonessential
SAOUHSC_00338	Nonessential
SAOUHSC_00339	Nonessential
SAOUHSC_00340	Nonessential
SAOUHSC_00341	Nonessential
SAOUHSC_00342	Nonessential
SAOUHSC_00344	Nonessential
SAOUHSC_00345	Domain Essential
SAOUHSC_00346-ychF	Nonessential
SAOUHSC_00347	Nonessential
SAOUHSC_00348-rpsF	Domain Essential
SAOUHSC_00349	Essential
SAOUHSC_00350-rpsR	Essential
SAOUHSC_00351	Nonessential
SAOUHSC_00352	Nonessential
SAOUHSC_00353	Nonessential
SAOUHSC_00354	Nonessential
SAOUHSC_00355	Nonessential
SAOUHSC_00356	Nonessential
SAOUHSC_00357	Nonessential
SAOUHSC_00358	Nonessential
SAOUHSC_00359	Nonessential
SAOUHSC_00360	Nonessential
SAOUHSC_00362	Nonessential
SAOUHSC_00363	Nonessential
SAOUHSC_00364	Essential
SAOUHSC_00365	Nonessential
SAOUHSC_00366	Nonessential
SAOUHSC_00367	Nonessential
SAOUHSC_00368	Nonessential
SAOUHSC_00369	Domain Essential
SAOUHSC_00370	Nonessential
SAOUHSC_00371	Nonessential
SAOUHSC_00372	Nonessential
SAOUHSC_00373	Nonessential
SAOUHSC_00374	Essential
SAOUHSC_00375-guaA	Essential
SAOUHSC_00376	Nonessential
SAOUHSC_00377	Nonessential
SAOUHSC_00378	Nonessential
SAOUHSC_00381	Nonessential
SAOUHSC_00381a	Nonessential
SAOUHSC_00382	Nonessential
SAOUHSC_00383	Nonessential
SAOUHSC_00384	Nonessential
SAOUHSC_00386	Nonessential
SAOUHSC_00387	Nonessential
SAOUHSC_00389	Nonessential
SAOUHSC_00390	Nonessential
SAOUHSC_00391	Nonessential
SAOUHSC_00392	Nonessential
SAOUHSC_00393	Nonessential
SAOUHSC_00394	Nonessential
SAOUHSC_00395	Nonessential
SAOUHSC_00396	Nonessential
SAOUHSC_00397	Nonessential
SAOUHSC_00398	Nonessential
SAOUHSC_00399	Nonessential
SAOUHSC_00400	Nonessential
SAOUHSC_00401	Nonessential
SAOUHSC_00402	Domain Essential
SAOUHSC_00404	Nonessential
SAOUHSC_00405	Nonessential
SAOUHSC_00406	Nonessential
SAOUHSC_00407	Nonessential
SAOUHSC_00408	Nonessential
SAOUHSC_00409	Nonessential
SAOUHSC_00410	Nonessential
SAOUHSC_00411	Nonessential
SAOUHSC_00412	Domain Essential
SAOUHSC_00413	Essential
SAOUHSC_00414	Domain Essential
SAOUHSC_00415	Nonessential
SAOUHSC_00416	Nonessential
SAOUHSC_00417	Nonessential
SAOUHSC_00418	Nonessential
SAOUHSC_00420	Nonessential
SAOUHSC_00421	Nonessential
SAOUHSC_00422	Nonessential
SAOUHSC_00423	Nonessential
SAOUHSC_00424	Nonessential
SAOUHSC_00426	Nonessential
SAOUHSC_00427-sle1	Nonessential
SAOUHSC_00428	Nonessential
SAOUHSC_00429	Nonessential
SAOUHSC_00430	Nonessential
SAOUHSC_00431	Nonessential
SAOUHSC_00433	Nonessential
SAOUHSC_00434	Nonessential
SAOUHSC_00435	Nonessential
SAOUHSC_00436-gltD	Nonessential
SAOUHSC_00437	Nonessential
SAOUHSC_00438	Nonessential
SAOUHSC_00439	Nonessential
SAOUHSC_00440	Domain Essential
SAOUHSC_00441	Nonessential
SAOUHSC_00442	Essential
SAOUHSC_00444	Essential
SAOUHSC_00445-recR	Essential
SAOUHSC_00446	Nonessential
SAOUHSC_00450	Nonessential
SAOUHSC_00451-tmk	Essential
SAOUHSC_00452	Nonessential
SAOUHSC_00454	Domain Essential
SAOUHSC_00455	Domain Essential
SAOUHSC_00456	Nonessential
SAOUHSC_00457	Nonessential
SAOUHSC_00458	Nonessential
SAOUHSC_00459	Nonessential
SAOUHSC_00461	Essential
SAOUHSC_00462	Nonessential
SAOUHSC_00463	Nonessential
SAOUHSC_00464-ksgA	Nonessential
SAOUHSC_00465	Nonessential
SAOUHSC_00466-ipk	Nonessential
SAOUHSC_00467	Nonessential
SAOUHSC_00468	Nonessential
SAOUHSC_00469	Nonessential
SAOUHSC_00470	Nonessential
SAOUHSC_00471-glmU	Essential
SAOUHSC_00472	Essential
SAOUHSC_00473	Nonessential
SAOUHSC_00474	Nonessential
SAOUHSC_00475	Domain Essential
SAOUHSC_00477	Domain Essential
SAOUHSC_00479	Nonessential
SAOUHSC_00480	Domain Essential
SAOUHSC_00481	Essential
SAOUHSC_00482	Essential
SAOUHSC_00483	Nonessential
SAOUHSC_00484	Essential
SAOUHSC_00485	Domain Essential
SAOUHSC_00486-ftsH	Essential
SAOUHSC_00487-hslO	Nonessential
SAOUHSC_00488	Essential
SAOUHSC_00489	Domain Essential
SAOUHSC_00490	Essential
SAOUHSC_00491	Essential
SAOUHSC_00492	Domain Essential
SAOUHSC_00493-lysS	Essential
SAOUHSC_00497	Nonessential
SAOUHSC_00499	Nonessential
SAOUHSC_00500	Nonessential
SAOUHSC_00501	Nonessential
SAOUHSC_00502	Domain Essential
SAOUHSC_00503	Essential
SAOUHSC_00504-yakI	Domain Essential
SAOUHSC_00505-clpC	Domain Essential
SAOUHSC_00507	Nonessential
SAOUHSC_00508	Nonessential
SAOUHSC_00509-gltX	Domain Essential
SAOUHSC_00510	Essential
SAOUHSC_00511-cysS	Essential
SAOUHSC_00512	Nonessential
SAOUHSC_00513	Nonessential
SAOUHSC_00514	Nonessential
SAOUHSC_00515	Nonessential
SAOUHSC_00516-secE	Essential
SAOUHSC_00517	Nonessential
SAOUHSC_00518-rplK	Essential
SAOUHSC_00519-rplA	Essential
SAOUHSC_00520-rplJ	Essential
SAOUHSC_00521-rplL	Essential
SAOUHSC_00523	Nonessential
SAOUHSC_00524-rpoB	Essential
SAOUHSC_00525	Essential
SAOUHSC_00526	Domain Essential
SAOUHSC_00527-rpsL	Essential
SAOUHSC_00528	Essential
SAOUHSC_00529-fusA	Essential
SAOUHSC_00530-tuf	Essential
SAOUHSC_00531	Nonessential
SAOUHSC_00532	Nonessential
SAOUHSC_00533	Nonessential
SAOUHSC_00534	Nonessential
SAOUHSC_00535	Nonessential
SAOUHSC_00536-ilvE	Nonessential
SAOUHSC_00537	Nonessential
SAOUHSC_00538	Nonessential
SAOUHSC_00539	Nonessential
SAOUHSC_00540	Nonessential
SAOUHSC_00541	Nonessential
SAOUHSC_00542	Nonessential
SAOUHSC_00543	Nonessential
SAOUHSC_00544	Nonessential
SAOUHSC_00545	Nonessential
SAOUHSC_00547	Nonessential
SAOUHSC_00548	Nonessential
SAOUHSC_00549	Domain Essential
SAOUHSC_00550	Domain Essential
SAOUHSC_00551	Nonessential
SAOUHSC_00552	Nonessential
SAOUHSC_00553	Nonessential
SAOUHSC_00554	Nonessential
SAOUHSC_00555	Nonessential
SAOUHSC_00556	Nonessential
SAOUHSC_00557	Nonessential
SAOUHSC_00558	Nonessential
SAOUHSC_00559	Nonessential
SAOUHSC_00560	Nonessential
SAOUHSC_00561	Nonessential
SAOUHSC_00562	Nonessential
SAOUHSC_00564	Nonessential
SAOUHSC_00565	Nonessential
SAOUHSC_00567	Nonessential
SAOUHSC_00569	Nonessential
SAOUHSC_00571	Nonessential
SAOUHSC_00572	Nonessential
SAOUHSC_00573	Domain Essential
SAOUHSC_00574-eutD	Essential
SAOUHSC_00575	Essential
SAOUHSC_00577	Domain Essential
SAOUHSC_00578	Essential
SAOUHSC_00579	Essential
SAOUHSC_00580	Nonessential
SAOUHSC_00581	Nonessential
SAOUHSC_00582	Nonessential
SAOUHSC_00583	Nonessential
SAOUHSC_00584	Nonessential
SAOUHSC_00585	Nonessential
SAOUHSC_00586	Nonessential
SAOUHSC_00587	Nonessential
SAOUHSC_00588	Nonessential
SAOUHSC_00589	Nonessential
SAOUHSC_00591	Nonessential
SAOUHSC_00592	Nonessential
SAOUHSC_00593	Nonessential
SAOUHSC_00596	Nonessential
SAOUHSC_00598	Nonessential
SAOUHSC_00599	Nonessential
SAOUHSC_00600	Nonessential
SAOUHSC_00602	Nonessential
SAOUHSC_00603	Nonessential
SAOUHSC_00604	Nonessential
SAOUHSC_00605	Nonessential
SAOUHSC_00606	Nonessential
SAOUHSC_00607	Nonessential
SAOUHSC_00608-adhA	Nonessential
SAOUHSC_00609	Nonessential
SAOUHSC_00610	Essential
SAOUHSC_00611-argS	Essential
SAOUHSC_00612	Nonessential
SAOUHSC_00613	Nonessential
SAOUHSC_00614	Nonessential
SAOUHSC_00615	Nonessential
SAOUHSC_00616	Nonessential
SAOUHSC_00617	Nonessential
SAOUHSC_00618	Essential
SAOUHSC_00619	Nonessential
SAOUHSC_00620	Nonessential
SAOUHSC_00621	Nonessential
SAOUHSC_00622	Nonessential
SAOUHSC_00624	Nonessential
SAOUHSC_00625	Nonessential
SAOUHSC_00626	Nonessential
SAOUHSC_00627	Nonessential
SAOUHSC_00628	Nonessential
SAOUHSC_00629	Nonessential
SAOUHSC_00632	Nonessential
SAOUHSC_00633	Nonessential
SAOUHSC_00634	Nonessential
SAOUHSC_00636	Nonessential
SAOUHSC_00637	Nonessential
SAOUHSC_00638	Nonessential
SAOUHSC_00639	Nonessential
SAOUHSC_00640-tarA	Domain Essential
SAOUHSC_00641-tarB	Essential
SAOUHSC_00642-tarG	Domain Essential
SAOUHSC_00643-tarH	Essential
SAOUHSC_00644-tarX	Nonessential
SAOUHSC_00645-tarD	Essential
SAOUHSC_00646-pbp4	Nonessential
SAOUHSC_00647	Nonessential
SAOUHSC_00648	Nonessential
SAOUHSC_00650	Nonessential
SAOUHSC_00651	Nonessential
SAOUHSC_00652	Nonessential
SAOUHSC_00653	Nonessential
SAOUHSC_00654	Nonessential
SAOUHSC_00655	Nonessential
SAOUHSC_00656	Nonessential
SAOUHSC_00658	Domain Essential
SAOUHSC_00659	Essential
SAOUHSC_00660	Nonessential
SAOUHSC_00661	Nonessential
SAOUHSC_00662	Nonessential
SAOUHSC_00663	Nonessential
SAOUHSC_00664	Nonessential
SAOUHSC_00665-graR	Nonessential
SAOUHSC_00666-graS	Nonessential
SAOUHSC_00667-vraF	Nonessential
SAOUHSC_00668-vraG	Nonessential
SAOUHSC_00669	Nonessential
SAOUHSC_00670	Nonessential
SAOUHSC_00671	Nonessential
SAOUHSC_00672	Nonessential
SAOUHSC_00673	Domain Essential
SAOUHSC_00674	Nonessential
SAOUHSC_00675	Nonessential
SAOUHSC_00676	Nonessential
SAOUHSC_00677	Nonessential
SAOUHSC_00678	Domain Essential
SAOUHSC_00679	Nonessential
SAOUHSC_00680	Nonessential
SAOUHSC_00681	Nonessential
SAOUHSC_00682	Nonessential
SAOUHSC_00683	Nonessential
SAOUHSC_00684	Nonessential
SAOUHSC_00685	Domain Essential
SAOUHSC_00686	Nonessential
SAOUHSC_00687	Nonessential
SAOUHSC_00688	Nonessential
SAOUHSC_00689	Nonessential
SAOUHSC_00690	Nonessential
SAOUHSC_00691	Nonessential
SAOUHSC_00692	Nonessential
SAOUHSC_00693	Nonessential
SAOUHSC_00694	Nonessential
SAOUHSC_00695	Nonessential
SAOUHSC_00696	Nonessential
SAOUHSC_00697	Nonessential
SAOUHSC_00698	Nonessential
SAOUHSC_00699	Nonessential
SAOUHSC_00700	Nonessential
SAOUHSC_00701	Nonessential
SAOUHSC_00702	Nonessential
SAOUHSC_00703	Nonessential
SAOUHSC_00704	Nonessential
SAOUHSC_00705	Nonessential
SAOUHSC_00706	Nonessential
SAOUHSC_00707	Nonessential
SAOUHSC_00708	Nonessential
SAOUHSC_00710	Nonessential
SAOUHSC_00711	Nonessential
SAOUHSC_00712	Nonessential
SAOUHSC_00713	Nonessential
SAOUHSC_00714	Nonessential
SAOUHSC_00715	Nonessential
SAOUHSC_00716	Nonessential
SAOUHSC_00717	Nonessential
SAOUHSC_00718-718	Domain Essential
SAOUHSC_00719	Nonessential
SAOUHSC_00720	Nonessential
SAOUHSC_00721	Nonessential
SAOUHSC_00722	Nonessential
SAOUHSC_00723	Nonessential
SAOUHSC_00724	Nonessential
SAOUHSC_00725	Nonessential
SAOUHSC_00726	Nonessential
SAOUHSC_00727	Nonessential
SAOUHSC_00728-ltaS	Essential
SAOUHSC_00729	Nonessential
SAOUHSC_00730	Nonessential
SAOUHSC_00731	Nonessential
SAOUHSC_00732	Nonessential
SAOUHSC_00733	Nonessential
SAOUHSC_00734	Nonessential
SAOUHSC_00735	Nonessential
SAOUHSC_00736	Nonessential
SAOUHSC_00737	Nonessential
SAOUHSC_00738	Nonessential
SAOUHSC_00739	Nonessential
SAOUHSC_00740	Nonessential
SAOUHSC_00741-nrdI	Domain Essential
SAOUHSC_00742	Essential
SAOUHSC_00743-nrdF	Essential
SAOUHSC_00744	Nonessential
SAOUHSC_00745	Nonessential
SAOUHSC_00746	Nonessential
SAOUHSC_00747	Nonessential
SAOUHSC_00748	Nonessential
SAOUHSC_00749	Nonessential
SAOUHSC_00751	Nonessential
SAOUHSC_00752-murB	Essential
SAOUHSC_00753	Nonessential
SAOUHSC_00754	Nonessential
SAOUHSC_00755	Nonessential
SAOUHSC_00756	Essential
SAOUHSC_00757	Nonessential
SAOUHSC_00758	Nonessential
SAOUHSC_00759	Nonessential
SAOUHSC_00760-gdpS	Essential
SAOUHSC_00762-tarO	Domain Essential
SAOUHSC_00763	Nonessential
SAOUHSC_00764	Nonessential
SAOUHSC_00765	Nonessential
SAOUHSC_00766	Nonessential
SAOUHSC_00767	Nonessential
SAOUHSC_00769-secA	Domain Essential
SAOUHSC_00770	Nonessential
SAOUHSC_00771	Essential
SAOUHSC_00772	Nonessential
SAOUHSC_00773	Nonessential
SAOUHSC_00774	Nonessential
SAOUHSC_00775	Nonessential
SAOUHSC_00776	Nonessential
SAOUHSC_00778	Essential
SAOUHSC_00779	Nonessential
SAOUHSC_00780-uvrA	Nonessential
SAOUHSC_00781	Domain Essential
SAOUHSC_00782	Essential
SAOUHSC_00783	Nonessential
SAOUHSC_00784	Nonessential
SAOUHSC_00785	Essential
SAOUHSC_00786	Nonessential
SAOUHSC_00787	Nonessential
SAOUHSC_00788	Essential
SAOUHSC_00789	Essential
SAOUHSC_00790-clpP	Domain Essential
SAOUHSC_00792	Nonessential
SAOUHSC_00793	Nonessential
SAOUHSC_00794	Domain Essential
SAOUHSC_00795	Essential
SAOUHSC_00796-pgk	Essential
SAOUHSC_00797-tpiA	Essential
SAOUHSC_00798	Essential
SAOUHSC_00799-eno	Essential
SAOUHSC_00800	Nonessential
SAOUHSC_00801-secG	Essential
SAOUHSC_00802	Domain Essential
SAOUHSC_00803	Essential
SAOUHSC_00804-smpB	Essential
SAOUHSC_00806	Domain Essential
SAOUHSC_00807	Nonessential
SAOUHSC_00808	Nonessential
SAOUHSC_00809	Nonessential
SAOUHSC_00810	Nonessential
SAOUHSC_00811	Nonessential
SAOUHSC_00812	Nonessential
SAOUHSC_00816	Nonessential
SAOUHSC_00817	Nonessential
SAOUHSC_00818	Nonessential
SAOUHSC_00819	Nonessential
SAOUHSC_00820	Domain Essential
SAOUHSC_00821	Nonessential
SAOUHSC_00822	Nonessential
SAOUHSC_00823	Nonessential
SAOUHSC_00824	Nonessential
SAOUHSC_00825	Nonessential
SAOUHSC_00826	Nonessential
SAOUHSC_00827	Nonessential
SAOUHSC_00828	Nonessential
SAOUHSC_00830	Nonessential
SAOUHSC_00831	Nonessential
SAOUHSC_00832	Nonessential
SAOUHSC_00833	Nonessential
SAOUHSC_00834	Nonessential
SAOUHSC_00835	Nonessential
SAOUHSC_00836	Nonessential
SAOUHSC_00837	Nonessential
SAOUHSC_00838	Nonessential
SAOUHSC_00839	Nonessential
SAOUHSC_00840	Nonessential
SAOUHSC_00841	Nonessential
SAOUHSC_00842	Nonessential
SAOUHSC_00843	Nonessential
SAOUHSC_00844	Nonessential
SAOUHSC_00845	Nonessential
SAOUHSC_00846	Nonessential
SAOUHSC_00847	Domain Essential
SAOUHSC_00848	Essential
SAOUHSC_00849	Essential
SAOUHSC_00850	Essential
SAOUHSC_00851	Essential
SAOUHSC_00852	Nonessential
SAOUHSC_00853	Nonessential
SAOUHSC_00854	Nonessential
SAOUHSC_00855	Nonessential
SAOUHSC_00857	Nonessential
SAOUHSC_00858	Nonessential
SAOUHSC_00859	Nonessential
SAOUHSC_00860	Nonessential
SAOUHSC_00861	Nonessential
SAOUHSC_00862	Nonessential
SAOUHSC_00863	Nonessential
SAOUHSC_00864	Nonessential
SAOUHSC_00865	Nonessential
SAOUHSC_00866	Nonessential
SAOUHSC_00867	Domain Essential
SAOUHSC_00868	Essential
SAOUHSC_00869-dltA	Essential
SAOUHSC_00870-dltB	Essential
SAOUHSC_00871-dltC	Essential
SAOUHSC_00872-dltD	Essential
SAOUHSC_00873	Nonessential
SAOUHSC_00874	Nonessential
SAOUHSC_00875	Nonessential
SAOUHSC_00876	Nonessential
SAOUHSC_00877	Nonessential
SAOUHSC_00878	Domain Essential
SAOUHSC_00879	Nonessential
SAOUHSC_00880	Domain Essential
SAOUHSC_00881	Nonessential
SAOUHSC_00882	Nonessential
SAOUHSC_00883	Domain Essential
SAOUHSC_00884	Essential
SAOUHSC_00885	Essential
SAOUHSC_00886	Essential
SAOUHSC_00887	Essential
SAOUHSC_00888	Essential
SAOUHSC_00889	Essential
SAOUHSC_00890	Nonessential
SAOUHSC_00891	Nonessential
SAOUHSC_00892	Nonessential
SAOUHSC_00893	Nonessential
SAOUHSC_00894-rocD	Nonessential
SAOUHSC_00895	Nonessential
SAOUHSC_00896	Nonessential
SAOUHSC_00897	Nonessential
SAOUHSC_00898	Nonessential
SAOUHSC_00899	Nonessential
SAOUHSC_00900-pgi	Essential
SAOUHSC_00901	Nonessential
SAOUHSC_00902	Domain Essential
SAOUHSC_00903	Essential
SAOUHSC_00904	Essential
SAOUHSC_00905	Essential
SAOUHSC_00906	Nonessential
SAOUHSC_00907	Nonessential
SAOUHSC_00908	Nonessential
SAOUHSC_00909	Nonessential
SAOUHSC_00910	Nonessential
SAOUHSC_00911	Nonessential
SAOUHSC_00912	Nonessential
SAOUHSC_00913	Nonessential
SAOUHSC_00914	Nonessential
SAOUHSC_00915	Nonessential
SAOUHSC_00916	Nonessential
SAOUHSC_00917	Nonessential
SAOUHSC_00919	Nonessential
SAOUHSC_00920	Domain Essential
SAOUHSC_00921	Essential
SAOUHSC_00922	Nonessential
SAOUHSC_00923	Nonessential
SAOUHSC_00924	Nonessential
SAOUHSC_00925	Nonessential
SAOUHSC_00926	Nonessential
SAOUHSC_00927	Nonessential
SAOUHSC_00928	Nonessential
SAOUHSC_00929	Nonessential
SAOUHSC_00930	Nonessential
SAOUHSC_00931	Nonessential
SAOUHSC_00932	Nonessential
SAOUHSC_00933	Essential
SAOUHSC_00934-spxA	Domain Essential
SAOUHSC_00935	Nonessential
SAOUHSC_00936	Nonessential
SAOUHSC_00937	Nonessential
SAOUHSC_00938	Nonessential
SAOUHSC_00939	Nonessential
SAOUHSC_00940	Nonessential
SAOUHSC_00941	Domain Essential
SAOUHSC_00942	Essential
SAOUHSC_00943-ppnK	Essential
SAOUHSC_00944	Nonessential
SAOUHSC_00945	Nonessential
SAOUHSC_00946	Nonessential
SAOUHSC_00947	Essential
SAOUHSC_00948	Nonessential
SAOUHSC_00949	Nonessential
SAOUHSC_00950	Nonessential
SAOUHSC_00951	Nonessential
SAOUHSC_00952-ltaA	Nonessential
SAOUHSC_00953-ypfP	Essential
SAOUHSC_00954	Domain Essential
SAOUHSC_00955	Nonessential
SAOUHSC_00956-prfC	Nonessential
SAOUHSC_00957	Domain Essential
SAOUHSC_00958	Nonessential
SAOUHSC_00959	Nonessential
SAOUHSC_00960	Nonessential
SAOUHSC_00961	Nonessential
SAOUHSC_00962	Domain Essential
SAOUHSC_00963	Nonessential
SAOUHSC_00964	Domain Essential
SAOUHSC_00965-CAAX	Nonessential
SAOUHSC_00966	Nonessential
SAOUHSC_00967	Nonessential
SAOUHSC_00968	Nonessential
SAOUHSC_00969	Nonessential
SAOUHSC_00970	Nonessential
SAOUHSC_00971	Nonessential
SAOUHSC_00972	Domain Essential
SAOUHSC_00973	Nonessential
SAOUHSC_00975	Nonessential
SAOUHSC_00976	Nonessential
SAOUHSC_00977	Nonessential
SAOUHSC_00978	Nonessential
SAOUHSC_00979	Nonessential
SAOUHSC_00980-menA	Essential
SAOUHSC_00981	Nonessential
SAOUHSC_00982-menF	Nonessential
SAOUHSC_00983-menD	Nonessential
SAOUHSC_00984	Nonessential
SAOUHSC_00985	Essential
SAOUHSC_00986	Domain Essential
SAOUHSC_00987	Nonessential
SAOUHSC_00988	Nonessential
SAOUHSC_00989	Nonessential
SAOUHSC_00991	Nonessential
SAOUHSC_00992	Nonessential
SAOUHSC_00993	Nonessential
SAOUHSC_00994	Nonessential
SAOUHSC_00995	Nonessential
SAOUHSC_00996	Domain Essential
SAOUHSC_00997-lcpB	Domain Essential
SAOUHSC_00998	Nonessential
SAOUHSC_00999	Domain Essential
SAOUHSC_01000	Essential
SAOUHSC_01001	Domain Essential
SAOUHSC_01002	Nonessential
SAOUHSC_01003	Domain Essential
SAOUHSC_01005	Nonessential
SAOUHSC_01007	Nonessential
SAOUHSC_01008	Nonessential
SAOUHSC_01009	Nonessential
SAOUHSC_01010	Nonessential
SAOUHSC_01011	Nonessential
SAOUHSC_01012	Nonessential
SAOUHSC_01013	Nonessential
SAOUHSC_01014	Nonessential
SAOUHSC_01015	Nonessential
SAOUHSC_01016	Nonessential
SAOUHSC_01017-purH	Nonessential
SAOUHSC_01018	Nonessential
SAOUHSC_01019	Nonessential
SAOUHSC_01021	Nonessential
SAOUHSC_01022	Nonessential
SAOUHSC_01023	Nonessential
SAOUHSC_01024	Nonessential
SAOUHSC_01025-1025	Domain Essential
SAOUHSC_01026	Nonessential
SAOUHSC_01027	Nonessential
SAOUHSC_01028	Nonessential
SAOUHSC_01029	Domain Essential
SAOUHSC_01030	Nonessential
SAOUHSC_01031	Nonessential
SAOUHSC_01032	Nonessential
SAOUHSC_01034	Nonessential
SAOUHSC_01035	Essential
SAOUHSC_01036	Essential
SAOUHSC_01037	Essential
SAOUHSC_01038-def	Domain Essential
SAOUHSC_01039	Nonessential
SAOUHSC_01040	Essential
SAOUHSC_01041	Essential
SAOUHSC_01042	Essential
SAOUHSC_01043	Essential
SAOUHSC_01044	Nonessential
SAOUHSC_01045	Nonessential
SAOUHSC_01046	Nonessential
SAOUHSC_01047	Nonessential
SAOUHSC_01048	Nonessential
SAOUHSC_01049	Nonessential
SAOUHSC_01050-1050	Essential
SAOUHSC_01051	Nonessential
SAOUHSC_01053	Nonessential
SAOUHSC_01054	Nonessential
SAOUHSC_01055	Nonessential
SAOUHSC_01055a	Nonessential
SAOUHSC_01058	Nonessential
SAOUHSC_01060	Nonessential
SAOUHSC_01061	Nonessential
SAOUHSC_01062	Nonessential
SAOUHSC_01063-ftsW	Essential
SAOUHSC_01064	Nonessential
SAOUHSC_01065	Nonessential
SAOUHSC_01066	Nonessential
SAOUHSC_01067	Nonessential
SAOUHSC_01068	Nonessential
SAOUHSC_01069	Nonessential
SAOUHSC_01070	Nonessential
SAOUHSC_01071	Nonessential
SAOUHSC_01072	Nonessential
SAOUHSC_01073	Nonessential
SAOUHSC_01074	Domain Essential
SAOUHSC_01075-coaD	Essential
SAOUHSC_01076	Nonessential
SAOUHSC_01077	Essential
SAOUHSC_01078	Essential
SAOUHSC_01079	Nonessential
SAOUHSC_01081	Nonessential
SAOUHSC_01082	Nonessential
SAOUHSC_01084	Nonessential
SAOUHSC_01085	Domain Essential
SAOUHSC_01086	Nonessential
SAOUHSC_01087	Nonessential
SAOUHSC_01088	Nonessential
SAOUHSC_01089	Nonessential
SAOUHSC_01090	Nonessential
SAOUHSC_01091	Nonessential
SAOUHSC_01092-pheS	Essential
SAOUHSC_01093-pheT	Essential
SAOUHSC_01095	Essential
SAOUHSC_01096	Nonessential
SAOUHSC_01097	Nonessential
SAOUHSC_01098	Nonessential
SAOUHSC_01099	Nonessential
SAOUHSC_01100	Domain Essential
SAOUHSC_01101	Nonessential
SAOUHSC_01102-uvrC	Nonessential
SAOUHSC_01103	Nonessential
SAOUHSC_01104-sdhA	Nonessential
SAOUHSC_01105-sdhB	Nonessential
SAOUHSC_01106	Essential
SAOUHSC_01107	Nonessential
SAOUHSC_01108	Nonessential
SAOUHSC_01109	Nonessential
SAOUHSC_01110	Nonessential
SAOUHSC_01111	Nonessential
SAOUHSC_01112	Nonessential
SAOUHSC_01113	Nonessential
SAOUHSC_01114	Nonessential
SAOUHSC_01115	Nonessential
SAOUHSC_01118	Nonessential
SAOUHSC_01119	Nonessential
SAOUHSC_01120	Nonessential
SAOUHSC_01121	Nonessential
SAOUHSC_01122	Domain Essential
SAOUHSC_01123	Nonessential
SAOUHSC_01124	Nonessential
SAOUHSC_01125	Nonessential
SAOUHSC_01127	Nonessential
SAOUHSC_01128	Nonessential
SAOUHSC_01129	Nonessential
SAOUHSC_01130	Nonessential
SAOUHSC_01131	Nonessential
SAOUHSC_01133	Nonessential
SAOUHSC_01134	Nonessential
SAOUHSC_01135	Domain Essential
SAOUHSC_01136	Nonessential
SAOUHSC_01137	Nonessential
SAOUHSC_01138	Nonessential
SAOUHSC_01139	Nonessential
SAOUHSC_01141	Nonessential
SAOUHSC_01142	Essential
SAOUHSC_01143-mraW	Essential
SAOUHSC_01144-ftsL	Essential
SAOUHSC_01145	Essential
SAOUHSC_01146-mraY	Essential
SAOUHSC_01147-murD	Essential
SAOUHSC_01148-div1B	Essential
SAOUHSC_01149	Essential
SAOUHSC_01150-ftsZ	Essential
SAOUHSC_01152	Nonessential
SAOUHSC_01153	Essential
SAOUHSC_01154-sepF	Essential
SAOUHSC_01155	Nonessential
SAOUHSC_01156	Domain Essential
SAOUHSC_01158	Essential
SAOUHSC_01159-ileS	Essential
SAOUHSC_01160	Nonessential
SAOUHSC_01162-lspA	Domain Essential
SAOUHSC_01163	Essential
SAOUHSC_01164	Domain Essential
SAOUHSC_01165	Essential
SAOUHSC_01166-pyrB	Essential
SAOUHSC_01168-pyrC	Essential
SAOUHSC_01169	Essential
SAOUHSC_01170-carB	Essential
SAOUHSC_01171	Essential
SAOUHSC_01172-pyrE	Essential
SAOUHSC_01173	Nonessential
SAOUHSC_01174	Nonessential
SAOUHSC_01175	Nonessential
SAOUHSC_01176-gmk	Domain Essential
SAOUHSC_01177-rpoZ	Nonessential
SAOUHSC_01178	Essential
SAOUHSC_01179	Essential
SAOUHSC_01180	Nonessential
SAOUHSC_01181	Nonessential
SAOUHSC_01182	Domain Essential
SAOUHSC_01183	Essential
SAOUHSC_01184	Domain Essential
SAOUHSC_01185	Essential
SAOUHSC_01186	Essential
SAOUHSC_01187	Domain Essential
SAOUHSC_01188	Domain Essential
SAOUHSC_01189	Essential
SAOUHSC_01190	Essential
SAOUHSC_01191-rpmB	Nonessential
SAOUHSC_01192	Nonessential
SAOUHSC_01193	Domain Essential
SAOUHSC_01194	Essential
SAOUHSC_01196	Domain Essential
SAOUHSC_01197	Essential
SAOUHSC_01198	Essential
SAOUHSC_01199	Essential
SAOUHSC_01200	Essential
SAOUHSC_01201-acpP	Essential
SAOUHSC_01203-rnc	Essential
SAOUHSC_01204	Essential
SAOUHSC_01205	Essential
SAOUHSC_01206	Essential
SAOUHSC_01207	Essential
SAOUHSC_01208-rpsP	Domain Essential
SAOUHSC_01209-rimM	Domain Essential
SAOUHSC_01210-trmD	Essential
SAOUHSC_01211-rplS	Essential
SAOUHSC_01213	Nonessential
SAOUHSC_01214-rbgA	Domain Essential
SAOUHSC_01215-rnhB	Nonessential
SAOUHSC_01216-sucC	Nonessential
SAOUHSC_01218	Nonessential
SAOUHSC_01219	Nonessential
SAOUHSC_01220	Nonessential
SAOUHSC_01221	Nonessential
SAOUHSC_01222	Essential
SAOUHSC_01223-gid	Nonessential
SAOUHSC_01224	Domain Essential
SAOUHSC_01225	Essential
SAOUHSC_01226-hslU	Domain Essential
SAOUHSC_01228-codY	Essential
SAOUHSC_01230	Nonessential
SAOUHSC_01233	Essential
SAOUHSC_01234-tsf	Essential
SAOUHSC_01235-pyrH	Essential
SAOUHSC_01236-frr	Essential
SAOUHSC_01237	Domain Essential
SAOUHSC_01238	Essential
SAOUHSC_01239	Essential
SAOUHSC_01240	Essential
SAOUHSC_01241-polC	Essential
SAOUHSC_01242	Domain Essential
SAOUHSC_01243-nusA	Essential
SAOUHSC_01244	Essential
SAOUHSC_01245	Essential
SAOUHSC_01246-infB	Essential
SAOUHSC_01247-rbfA	Nonessential
SAOUHSC_01248	Nonessential
SAOUHSC_01249	Essential
SAOUHSC_01250-rpsO	Essential
SAOUHSC_01251	Nonessential
SAOUHSC_01252	Essential
SAOUHSC_01253	Nonessential
SAOUHSC_01254	Nonessential
SAOUHSC_01255	Nonessential
SAOUHSC_01256	Nonessential
SAOUHSC_01257	Nonessential
SAOUHSC_01258	Nonessential
SAOUHSC_01259	Essential
SAOUHSC_01260	Essential
SAOUHSC_01261	Nonessential
SAOUHSC_01262-recA	Essential
SAOUHSC_01263	Domain Essential
SAOUHSC_01264	Nonessential
SAOUHSC_01265	Nonessential
SAOUHSC_01266	Domain Essential
SAOUHSC_01267	Essential
SAOUHSC_01268	Nonessential
SAOUHSC_01269	Essential
SAOUHSC_01270	Essential
SAOUHSC_01271	Essential
SAOUHSC_01272	Nonessential
SAOUHSC_01273-mutL	Nonessential
SAOUHSC_01274	Nonessential
SAOUHSC_01274-glpK	Nonessential
SAOUHSC_01275	Nonessential
SAOUHSC_01278	Nonessential
SAOUHSC_01279	Nonessential
SAOUHSC_01280-miaA	Nonessential
SAOUHSC_01281	Nonessential
SAOUHSC_01282	Nonessential
SAOUHSC_01283	Nonessential
SAOUHSC_01284	Nonessential
SAOUHSC_01285	Domain Essential
SAOUHSC_01287	Essential
SAOUHSC_01288	Nonessential
SAOUHSC_01289	Domain Essential
SAOUHSC_01290	Nonessential
SAOUHSC_01291	Nonessential
SAOUHSC_01292	Nonessential
SAOUHSC_01293	Nonessential
SAOUHSC_01294	Nonessential
SAOUHSC_01295	Nonessential
SAOUHSC_01296	Nonessential
SAOUHSC_01297	Nonessential
SAOUHSC_01298	Nonessential
SAOUHSC_01299	Nonessential
SAOUHSC_01300	Nonessential
SAOUHSC_01301	Nonessential
SAOUHSC_01303	Nonessential
SAOUHSC_01304	Nonessential
SAOUHSC_01305	Nonessential
SAOUHSC_01306	Nonessential
SAOUHSC_01307	Nonessential
SAOUHSC_01310	Nonessential
SAOUHSC_01311	Nonessential
SAOUHSC_01312	Nonessential
SAOUHSC_01313	Nonessential
SAOUHSC_01314	Nonessential
SAOUHSC_01315	Nonessential
SAOUHSC_01316	Nonessential
SAOUHSC_01317	Nonessential
SAOUHSC_01318	Nonessential
SAOUHSC_01319	Nonessential
SAOUHSC_01320	Nonessential
SAOUHSC_01321	Nonessential
SAOUHSC_01322	Nonessential
SAOUHSC_01323	Nonessential
SAOUHSC_01324	Nonessential
SAOUHSC_01325	Nonessential
SAOUHSC_01326	Nonessential
SAOUHSC_01327	Nonessential
SAOUHSC_01328-rpmG	Nonessential
SAOUHSC_01329-rpsN	Nonessential
SAOUHSC_01330	Nonessential
SAOUHSC_01331	Nonessential
SAOUHSC_01332	Nonessential
SAOUHSC_01333	Domain Essential
SAOUHSC_01334	Domain Essential
SAOUHSC_01336	Nonessential
SAOUHSC_01337	Essential
SAOUHSC_01338	Domain Essential
SAOUHSC_01339	Nonessential
SAOUHSC_01340	Nonessential
SAOUHSC_01341	Nonessential
SAOUHSC_01343	Nonessential
SAOUHSC_01346	Nonessential
SAOUHSC_01347	Nonessential
SAOUHSC_01348	Nonessential
SAOUHSC_01349	Nonessential
SAOUHSC_01350	Domain Essential
SAOUHSC_01351	Essential
SAOUHSC_01352	Essential
SAOUHSC_01353	Nonessential
SAOUHSC_01354	Nonessential
SAOUHSC_01356	Nonessential
SAOUHSC_01357	Nonessential
SAOUHSC_01358	Nonessential
SAOUHSC_01359-mprF	Essential
SAOUHSC_01360	Nonessential
SAOUHSC_01361-lcpA	Domain Essential
SAOUHSC_01362	Nonessential
SAOUHSC_01363	Nonessential
SAOUHSC_01364	Nonessential
SAOUHSC_01365	Nonessential
SAOUHSC_01366	Nonessential
SAOUHSC_01367	Nonessential
SAOUHSC_01368-trpD	Nonessential
SAOUHSC_01369-trpC	Nonessential
SAOUHSC_01370	Nonessential
SAOUHSC_01371	Nonessential
SAOUHSC_01372-trpA	Nonessential
SAOUHSC_01373	Essential
SAOUHSC_01374	Essential
SAOUHSC_01375	Nonessential
SAOUHSC_01376	Nonessential
SAOUHSC_01377	Nonessential
SAOUHSC_01378	Nonessential
SAOUHSC_01379	Nonessential
SAOUHSC_01380	Nonessential
SAOUHSC_01381	Nonessential
SAOUHSC_01382	Nonessential
SAOUHSC_01383	Nonessential
SAOUHSC_01384	Nonessential
SAOUHSC_01385	Nonessential
SAOUHSC_01386	Nonessential
SAOUHSC_01387	Nonessential
SAOUHSC_01388	Nonessential
SAOUHSC_01389	Nonessential
SAOUHSC_01391	Nonessential
SAOUHSC_01392	Nonessential
SAOUHSC_01394	Nonessential
SAOUHSC_01395	Nonessential
SAOUHSC_01396	Nonessential
SAOUHSC_01397	Nonessential
SAOUHSC_01398	Nonessential
SAOUHSC_01399	Nonessential
SAOUHSC_01400	Nonessential
SAOUHSC_01401	Nonessential
SAOUHSC_01402	Nonessential
SAOUHSC_01403	Nonessential
SAOUHSC_01405	Nonessential
SAOUHSC_01406	Nonessential
SAOUHSC_01407	Nonessential
SAOUHSC_01408	Nonessential
SAOUHSC_01409	Nonessential
SAOUHSC_01411	Nonessential
SAOUHSC_01412	Nonessential
SAOUHSC_01413	Nonessential
SAOUHSC_01414	Nonessential
SAOUHSC_01415	Nonessential
SAOUHSC_01416	Nonessential
SAOUHSC_01418-sucA	Nonessential
SAOUHSC_01419	Domain Essential
SAOUHSC_01420	Nonessential
SAOUHSC_01421	Nonessential
SAOUHSC_01422	Nonessential
SAOUHSC_01423	Nonessential
SAOUHSC_01424-murG	Essential
SAOUHSC_01425	Domain Essential
SAOUHSC_01427	Nonessential
SAOUHSC_01429	Nonessential
SAOUHSC_01430	Nonessential
SAOUHSC_01431	Nonessential
SAOUHSC_01432	Nonessential
SAOUHSC_01433	Nonessential
SAOUHSC_01434	Essential
SAOUHSC_01435-thyA	Domain Essential
SAOUHSC_01436	Domain Essential
SAOUHSC_01437	Essential
SAOUHSC_01438	Essential
SAOUHSC_01439	Essential
SAOUHSC_01440	Nonessential
SAOUHSC_01441	Nonessential
SAOUHSC_01443	Nonessential
SAOUHSC_01447	Nonessential
SAOUHSC_01448	Nonessential
SAOUHSC_01450	Nonessential
SAOUHSC_01451	Nonessential
SAOUHSC_01452	Nonessential
SAOUHSC_01454	Domain Essential
SAOUHSC_01455	Nonessential
SAOUHSC_01456	Nonessential
SAOUHSC_01459	Nonessential
SAOUHSC_01460	Nonessential
SAOUHSC_01462-gpsB	Domain Essential
SAOUHSC_01463	Nonessential
SAOUHSC_01464	Nonessential
SAOUHSC_01466-recU	Domain Essential
SAOUHSC_01467	Essential
SAOUHSC_01468	Nonessential
SAOUHSC_01469	Nonessential
SAOUHSC_01470	Essential
SAOUHSC_01471-asnC	Nonessential
SAOUHSC_01472-dinG	Nonessential
SAOUHSC_01473	Essential
SAOUHSC_01474	Essential
SAOUHSC_01475	Domain Essential
SAOUHSC_01476	Nonessential
SAOUHSC_01477	Domain Essential
SAOUHSC_01478	Nonessential
SAOUHSC_01479	Nonessential
SAOUHSC_01480	Nonessential
SAOUHSC_01481	Domain Essential
SAOUHSC_01482-aroB	Nonessential
SAOUHSC_01483-aroF	Nonessential
SAOUHSC_01484	Nonessential
SAOUHSC_01485-ndk	Nonessential
SAOUHSC_01486	Domain Essential
SAOUHSC_01487-ubiE	Essential
SAOUHSC_01488	Domain Essential
SAOUHSC_01489	Nonessential
SAOUHSC_01490	Domain Essential
SAOUHSC_01491-gpsA	Essential
SAOUHSC_01492-engA	Essential
SAOUHSC_01493-rpsA	Nonessential
SAOUHSC_01494	Nonessential
SAOUHSC_01495	Nonessential
SAOUHSC_01496-cmk	Nonessential
SAOUHSC_01497	Domain Essential
SAOUHSC_01499	Nonessential
SAOUHSC_01500	Nonessential
SAOUHSC_01501	Essential
SAOUHSC_01502	Nonessential
SAOUHSC_01503	Nonessential
SAOUHSC_01504	Nonessential
SAOUHSC_01505	Nonessential
SAOUHSC_01507	Nonessential
SAOUHSC_01508	Nonessential
SAOUHSC_01510	Nonessential
SAOUHSC_01511	Nonessential
SAOUHSC_01512	Nonessential
SAOUHSC_01513	Nonessential
SAOUHSC_01514	Nonessential
SAOUHSC_01515	Nonessential
SAOUHSC_01516	Nonessential
SAOUHSC_01517	Nonessential
SAOUHSC_01518	Nonessential
SAOUHSC_01519	Nonessential
SAOUHSC_01520	Nonessential
SAOUHSC_01521	Nonessential
SAOUHSC_01522	Nonessential
SAOUHSC_01523	Nonessential
SAOUHSC_01524	Nonessential
SAOUHSC_01525	Nonessential
SAOUHSC_01526	Nonessential
SAOUHSC_01527	Nonessential
SAOUHSC_01528	Nonessential
SAOUHSC_01529	Nonessential
SAOUHSC_01530	Nonessential
SAOUHSC_01531	Nonessential
SAOUHSC_01532	Nonessential
SAOUHSC_01533	Nonessential
SAOUHSC_01535	Nonessential
SAOUHSC_01536	Nonessential
SAOUHSC_01537	Nonessential
SAOUHSC_01538	Nonessential
SAOUHSC_01539	Nonessential
SAOUHSC_01540	Nonessential
SAOUHSC_01541	Nonessential
SAOUHSC_01542	Nonessential
SAOUHSC_01543	Nonessential
SAOUHSC_01544	Nonessential
SAOUHSC_01545	Nonessential
SAOUHSC_01546	Nonessential
SAOUHSC_01547	Nonessential
SAOUHSC_01548	Nonessential
SAOUHSC_01549	Nonessential
SAOUHSC_01550	Nonessential
SAOUHSC_01551	Nonessential
SAOUHSC_01552	Nonessential
SAOUHSC_01553	Nonessential
SAOUHSC_01555	Nonessential
SAOUHSC_01556	Nonessential
SAOUHSC_01557	Nonessential
SAOUHSC_01558	Nonessential
SAOUHSC_01559	Nonessential
SAOUHSC_01560	Nonessential
SAOUHSC_01561	Nonessential
SAOUHSC_01562	Nonessential
SAOUHSC_01563	Nonessential
SAOUHSC_01565	Nonessential
SAOUHSC_01566	Nonessential
SAOUHSC_01567	Nonessential
SAOUHSC_01568	Nonessential
SAOUHSC_01569	Nonessential
SAOUHSC_01570	Nonessential
SAOUHSC_01571	Nonessential
SAOUHSC_01572	Nonessential
SAOUHSC_01573	Nonessential
SAOUHSC_01574	Nonessential
SAOUHSC_01575	Domain Essential
SAOUHSC_01576	Nonessential
SAOUHSC_01577	Nonessential
SAOUHSC_01578	Nonessential
SAOUHSC_01579	Nonessential
SAOUHSC_01580	Nonessential
SAOUHSC_01582	Nonessential
SAOUHSC_01583	Nonessential
SAOUHSC_01584	Nonessential
SAOUHSC_01585	Nonessential
SAOUHSC_01586	Nonessential
SAOUHSC_01587	Domain Essential
SAOUHSC_01588	Essential
SAOUHSC_01589	Domain Essential
SAOUHSC_01590	Nonessential
SAOUHSC_01591	Essential
SAOUHSC_01592-fur	Essential
SAOUHSC_01593	Nonessential
SAOUHSC_01594	Nonessential
SAOUHSC_01595	Nonessential
SAOUHSC_01596	Nonessential
SAOUHSC_01597	Nonessential
SAOUHSC_01598	Essential
SAOUHSC_01599	Essential
SAOUHSC_01600	Nonessential
SAOUHSC_01601	Nonessential
SAOUHSC_01602	Nonessential
SAOUHSC_01603	Nonessential
SAOUHSC_01604	Nonessential
SAOUHSC_01605	Domain Essential
SAOUHSC_01606	Nonessential
SAOUHSC_01607	Nonessential
SAOUHSC_01608	Nonessential
SAOUHSC_01609	Nonessential
SAOUHSC_01610	Nonessential
SAOUHSC_01611	Domain Essential
SAOUHSC_01612-bkdA2	Essential
SAOUHSC_01613-bkdA1	Essential
SAOUHSC_01614	Essential
SAOUHSC_01615	Domain Essential
SAOUHSC_01617	Nonessential
SAOUHSC_01618-ispA	Nonessential
SAOUHSC_01619	Nonessential
SAOUHSC_01620-xseA	Nonessential
SAOUHSC_01621-nusB	Nonessential
SAOUHSC_01622	Nonessential
SAOUHSC_01623	Essential
SAOUHSC_01624	Essential
SAOUHSC_01625	Domain Essential
SAOUHSC_01626	Nonessential
SAOUHSC_01627	Essential
SAOUHSC_01628	Nonessential
SAOUHSC_01629	Nonessential
SAOUHSC_01630	Nonessential
SAOUHSC_01632	Nonessential
SAOUHSC_01633	Nonessential
SAOUHSC_01634-gcvT	Nonessential
SAOUHSC_01635	Nonessential
SAOUHSC_01636	Nonessential
SAOUHSC_01637	Nonessential
SAOUHSC_01638	Nonessential
SAOUHSC_01639	Nonessential
SAOUHSC_01640	Nonessential
SAOUHSC_01641	Nonessential
SAOUHSC_01643	Nonessential
SAOUHSC_01644	Nonessential
SAOUHSC_01645	Nonessential
SAOUHSC_01646	Nonessential
SAOUHSC_01647	Nonessential
SAOUHSC_01649	Essential
SAOUHSC_01650	Essential
SAOUHSC_01651-rpmG	Nonessential
SAOUHSC_01652-pbp3	Essential
SAOUHSC_01653	Nonessential
SAOUHSC_01655	Nonessential
SAOUHSC_01656	Nonessential
SAOUHSC_01657	Nonessential
SAOUHSC_01658	Nonessential
SAOUHSC_01659	Essential
SAOUHSC_01660	Nonessential
SAOUHSC_01661	Essential
SAOUHSC_01662	Essential
SAOUHSC_01663	Essential
SAOUHSC_01664	Nonessential
SAOUHSC_01665	Nonessential
SAOUHSC_01666	Essential
SAOUHSC_01667-recO	Domain Essential
SAOUHSC_01668-era	Essential
SAOUHSC_01670	Domain Essential
SAOUHSC_01671	Nonessential
SAOUHSC_01672	Essential
SAOUHSC_01673	Nonessential
SAOUHSC_01675	Nonessential
SAOUHSC_01676	Nonessential
SAOUHSC_01677	Nonessential
SAOUHSC_01678-rpsU	Nonessential
SAOUHSC_01679	Nonessential
SAOUHSC_01680	Nonessential
SAOUHSC_01681-prmA	Nonessential
SAOUHSC_01682-dnaJ	Essential
SAOUHSC_01683-dnaK	Essential
SAOUHSC_01684-grpE	Essential
SAOUHSC_01685-hrcA	Essential
SAOUHSC_01686	Nonessential
SAOUHSC_01687	Nonessential
SAOUHSC_01688	Nonessential
SAOUHSC_01689-rpsT	Nonessential
SAOUHSC_01690-holA	Essential
SAOUHSC_01691	Nonessential
SAOUHSC_01692	Nonessential
SAOUHSC_01693	Nonessential
SAOUHSC_01694	Nonessential
SAOUHSC_01695	Nonessential
SAOUHSC_01696	Domain Essential
SAOUHSC_01697	Essential
SAOUHSC_01698	Essential
SAOUHSC_01699-aroE	Nonessential
SAOUHSC_01700	Essential
SAOUHSC_01701	Essential
SAOUHSC_01702	Domain Essential
SAOUHSC_01704	Nonessential
SAOUHSC_01705	Nonessential
SAOUHSC_01706	Nonessential
SAOUHSC_01707	Nonessential
SAOUHSC_01708	Nonessential
SAOUHSC_01709	Nonessential
SAOUHSC_01710	Nonessential
SAOUHSC_01711	Nonessential
SAOUHSC_01712	Nonessential
SAOUHSC_01714-greA	Domain Essential
SAOUHSC_01715	Nonessential
SAOUHSC_01716	Nonessential
SAOUHSC_01717	Nonessential
SAOUHSC_01718	Nonessential
SAOUHSC_01719	Nonessential
SAOUHSC_01720	Essential
SAOUHSC_01721	Essential
SAOUHSC_01722-alaS	Essential
SAOUHSC_01723	Nonessential
SAOUHSC_01724	Nonessential
SAOUHSC_01726	Domain Essential
SAOUHSC_01727	Essential
SAOUHSC_01728	Nonessential
SAOUHSC_01729	Nonessential
SAOUHSC_01730	Nonessential
SAOUHSC_01732	Nonessential
SAOUHSC_01734-rarA	Nonessential
SAOUHSC_01735	Nonessential
SAOUHSC_01736	Nonessential
SAOUHSC_01737-aspS	Domain Essential
SAOUHSC_01738-hisS	Essential
SAOUHSC_01739	Essential
SAOUHSC_01741	Essential
SAOUHSC_01742	Domain Essential
SAOUHSC_01743	Nonessential
SAOUHSC_01744	Nonessential
SAOUHSC_01746	Essential
SAOUHSC_01747	Nonessential
SAOUHSC_01748-tgt	Nonessential
SAOUHSC_01749-queA	Nonessential
SAOUHSC_01750-ruvB	Essential
SAOUHSC_01751-ruvA	Essential
SAOUHSC_01752	Domain Essential
SAOUHSC_01753-obgE	Essential
SAOUHSC_01755-rpmA	Domain Essential
SAOUHSC_01756	Essential
SAOUHSC_01757-rplU	Essential
SAOUHSC_01758-mreD	Essential
SAOUHSC_01759-mreC	Essential
SAOUHSC_01760	Domain Essential
SAOUHSC_01761	Nonessential
SAOUHSC_01761a	Nonessential
SAOUHSC_01762	Nonessential
SAOUHSC_01763-radC	Nonessential
SAOUHSC_01764	Nonessential
SAOUHSC_01765	Nonessential
SAOUHSC_01766	Essential
SAOUHSC_01767-valS	Essential
SAOUHSC_01768	Domain Essential
SAOUHSC_01769	Nonessential
SAOUHSC_01770	Nonessential
SAOUHSC_01771	Nonessential
SAOUHSC_01772	Essential
SAOUHSC_01773	Essential
SAOUHSC_01774-hemC	Essential
SAOUHSC_01775	Nonessential
SAOUHSC_01776-hemA	Essential
SAOUHSC_01777-engB	Domain Essential
SAOUHSC_01778-clpX	Domain Essential
SAOUHSC_01779-tig	Nonessential
SAOUHSC_01780	Nonessential
SAOUHSC_01781	Nonessential
SAOUHSC_01782	Essential
SAOUHSC_01783	Essential
SAOUHSC_01784-rplT	Essential
SAOUHSC_01785-rpmI	Essential
SAOUHSC_01786-infC	Essential
SAOUHSC_01787	Essential
SAOUHSC_01788-thrS	Essential
SAOUHSC_01789	Essential
SAOUHSC_01791	Essential
SAOUHSC_01792	Essential
SAOUHSC_01793-nrdR	Essential
SAOUHSC_01794	Nonessential
SAOUHSC_01795-coaE	Domain Essential
SAOUHSC_01796	Nonessential
SAOUHSC_01797	Nonessential
SAOUHSC_01798	Nonessential
SAOUHSC_01799	Nonessential
SAOUHSC_01800	Nonessential
SAOUHSC_01801	Nonessential
SAOUHSC_01802	Nonessential
SAOUHSC_01803	Domain Essential
SAOUHSC_01805	Nonessential
SAOUHSC_01806	Domain Essential
SAOUHSC_01807	Essential
SAOUHSC_01808	Domain Essential
SAOUHSC_01809	Essential
SAOUHSC_01810	Essential
SAOUHSC_01811	Essential
SAOUHSC_01812	Domain Essential
SAOUHSC_01813	Nonessential
SAOUHSC_01814	Nonessential
SAOUHSC_01815	Nonessential
SAOUHSC_01816	Nonessential
SAOUHSC_01817	Nonessential
SAOUHSC_01818	Nonessential
SAOUHSC_01819	Nonessential
SAOUHSC_01820	Domain Essential
SAOUHSC_01821	Nonessential
SAOUHSC_01822-tpx	Nonessential
SAOUHSC_01823	Nonessential
SAOUHSC_01829-rpsD	Nonessential
SAOUHSC_01824	Nonessential
SAOUHSC_01825	Nonessential
SAOUHSC_01826	Essential
SAOUHSC_01827-ezrA	Nonessential
SAOUHSC_01828	Essential
SAOUHSC_01830	Nonessential
SAOUHSC_01831	Nonessential
SAOUHSC_01832	Nonessential
SAOUHSC_01833	Nonessential
SAOUHSC_01834	Nonessential
SAOUHSC_01835	Nonessential
SAOUHSC_01836	Nonessential
SAOUHSC_01837	Essential
SAOUHSC_01838	Nonessential
SAOUHSC_01839	Essential
SAOUHSC_01840	Domain Essential
SAOUHSC_01841	Nonessential
SAOUHSC_01843	Nonessential
SAOUHSC_01844	Nonessential
SAOUHSC_01845	Nonessential
SAOUHSC_01846	Nonessential
SAOUHSC_01847	Nonessential
SAOUHSC_01849	Nonessential
SAOUHSC_01850	Nonessential
SAOUHSC_01851	Nonessential
SAOUHSC_01852-aroA	Nonessential
SAOUHSC_01853	Nonessential
SAOUHSC_01854	Essential
SAOUHSC_01855	Essential
SAOUHSC_01865-trmB	Essential
SAOUHSC_01856-murC	Essential
SAOUHSC_01857	Essential
SAOUHSC_01858	Essential
SAOUHSC_01859	Domain Essential
SAOUHSC_01860	Nonessential
SAOUHSC_01861	Nonessential
SAOUHSC_01863	Nonessential
SAOUHSC_01864	Nonessential
SAOUHSC_01866	Essential
SAOUHSC_01867	Nonessential
SAOUHSC_01868	Nonessential
SAOUHSC_01869	Nonessential
SAOUHSC_01870	Nonessential
SAOUHSC_01871	Essential
SAOUHSC_01872	Nonessential
SAOUHSC_01873	Nonessential
SAOUHSC_01874	Domain Essential
SAOUHSC_01875-leuS	Essential
SAOUHSC_01876	Nonessential
SAOUHSC_01877	Nonessential
SAOUHSC_01878	Nonessential
SAOUHSC_01879	Nonessential
SAOUHSC_01880	Nonessential
SAOUHSC_01882	Nonessential
SAOUHSC_01883	Nonessential
SAOUHSC_01884	Nonessential
SAOUHSC_01886-ribH	Nonessential
SAOUHSC_01887	Nonessential
SAOUHSC_01888	Nonessential
SAOUHSC_01889	Nonessential
SAOUHSC_01890	Nonessential
SAOUHSC_01891	Nonessential
SAOUHSC_01893	Nonessential
SAOUHSC_01894	Nonessential
SAOUHSC_01895-lytD	Nonessential
SAOUHSC_01896	Nonessential
SAOUHSC_01897	Nonessential
SAOUHSC_01898	Nonessential
SAOUHSC_01899	Nonessential
SAOUHSC_01900	Nonessential
SAOUHSC_01901	Nonessential
SAOUHSC_01902	Nonessential
SAOUHSC_01903	Nonessential
SAOUHSC_01904	Nonessential
SAOUHSC_01905	Nonessential
SAOUHSC_01907	Nonessential
SAOUHSC_01908	Domain Essential
SAOUHSC_01909	Domain Essential
SAOUHSC_01910	Domain Essential
SAOUHSC_01911	Nonessential
SAOUHSC_01912	Nonessential
SAOUHSC_01913	Essential
SAOUHSC_01914	Nonessential
SAOUHSC_01915-menC	Nonessential
SAOUHSC_01916	Essential
SAOUHSC_01917	Nonessential
SAOUHSC_01918	Nonessential
SAOUHSC_01919	Nonessential
SAOUHSC_01920	Nonessential
SAOUHSC_01921	Nonessential
SAOUHSC_01922	Nonessential
SAOUHSC_01923	Nonessential
SAOUHSC_01924	Nonessential
SAOUHSC_01925	Nonessential
SAOUHSC_01926	Nonessential
SAOUHSC_01928	Nonessential
SAOUHSC_01929	Nonessential
SAOUHSC_01930	Nonessential
SAOUHSC_01931	Nonessential
SAOUHSC_01932	Domain Essential
SAOUHSC_01933	Nonessential
SAOUHSC_01934	Nonessential
SAOUHSC_01935	Nonessential
SAOUHSC_01936	Nonessential
SAOUHSC_01937	Nonessential
SAOUHSC_01938	Nonessential
SAOUHSC_01939	Nonessential
SAOUHSC_01941	Nonessential
SAOUHSC_01942	Nonessential
SAOUHSC_01944	Domain Essential
SAOUHSC_01945	Nonessential
SAOUHSC_01947	Nonessential
SAOUHSC_01948	Nonessential
SAOUHSC_01949	Nonessential
SAOUHSC_01950	Nonessential
SAOUHSC_01951	Nonessential
SAOUHSC_01952	Nonessential
SAOUHSC_01953	Nonessential
SAOUHSC_01954	Nonessential
SAOUHSC_01955	Nonessential
SAOUHSC_01956	Domain Essential
SAOUHSC_01957	Nonessential
SAOUHSC_01958	Nonessential
SAOUHSC_01960-hemY	Nonessential
SAOUHSC_01961-hemH	Essential
SAOUHSC_01962-hemE	Essential
SAOUHSC_01963	Domain Essential
SAOUHSC_01964	Nonessential
SAOUHSC_01966	Nonessential
SAOUHSC_01967	Nonessential
SAOUHSC_01968	Nonessential
SAOUHSC_01969	Nonessential
SAOUHSC_01971	Nonessential
SAOUHSC_01972	Nonessential
SAOUHSC_01973	Essential
SAOUHSC_01974	Nonessential
SAOUHSC_01975-sbcD	Nonessential
SAOUHSC_01976	Nonessential
SAOUHSC_01977	Nonessential
SAOUHSC_01978	Nonessential
SAOUHSC_01979	Nonessential
SAOUHSC_01980	Nonessential
SAOUHSC_01981	Nonessential
SAOUHSC_01982	Nonessential
SAOUHSC_01983-fumC	Nonessential
SAOUHSC_01984	Nonessential
SAOUHSC_01985	Nonessential
SAOUHSC_01986	Nonessential
SAOUHSC_01987	Nonessential
SAOUHSC_01988	Nonessential
SAOUHSC_01989	Nonessential
SAOUHSC_01990	Nonessential
SAOUHSC_01991	Nonessential
SAOUHSC_01992	Nonessential
SAOUHSC_01993	Nonessential
SAOUHSC_01997	Domain Essential
SAOUHSC_01998	Nonessential
SAOUHSC_01999	Nonessential
SAOUHSC_02000	Nonessential
SAOUHSC_02001	Nonessential
SAOUHSC_02002	Nonessential
SAOUHSC_02003	Nonessential
SAOUHSC_02004	Domain Essential
SAOUHSC_02005	Nonessential
SAOUHSC_02006	Nonessential
SAOUHSC_02008	Nonessential
SAOUHSC_02009	Nonessential
SAOUHSC_02010	Nonessential
SAOUHSC_02011-recX	Nonessential
SAOUHSC_02012-sgtB	Nonessential
SAOUHSC_02013	Nonessential
SAOUHSC_02014	Nonessential
SAOUHSC_02015	Domain Essential
SAOUHSC_02016	Essential
SAOUHSC_02017	Essential
SAOUHSC_02018	Essential
SAOUHSC_02019	Essential
SAOUHSC_02020	Essential
SAOUHSC_02021	Essential
SAOUHSC_02022	Essential
SAOUHSC_02023	Essential
SAOUHSC_02025	Essential
SAOUHSC_02026	Essential
SAOUHSC_02027	Essential
SAOUHSC_02028	Essential
SAOUHSC_02029	Essential
SAOUHSC_02030	Essential
SAOUHSC_02031	Essential
SAOUHSC_02033	Essential
SAOUHSC_02034	Essential
SAOUHSC_02035	Essential
SAOUHSC_02036	Essential
SAOUHSC_02037	Essential
SAOUHSC_02038	Essential
SAOUHSC_02040	Essential
SAOUHSC_02041	Essential
SAOUHSC_02042	Essential
SAOUHSC_02043	Essential
SAOUHSC_02044	Essential
SAOUHSC_02046	Essential
SAOUHSC_02047	Essential
SAOUHSC_02048	Essential
SAOUHSC_02049	Essential
SAOUHSC_02050	Essential
SAOUHSC_02051	Essential
SAOUHSC_02052	Essential
SAOUHSC_02053	Nonessential
SAOUHSC_02054	Nonessential
SAOUHSC_02055	Nonessential
SAOUHSC_02056	Essential
SAOUHSC_02057	Essential
SAOUHSC_02058	Essential
SAOUHSC_02059	Domain Essential
SAOUHSC_02060	Nonessential
SAOUHSC_02061	Essential
SAOUHSC_02062	Essential
SAOUHSC_02063	Nonessential
SAOUHSC_02064	Nonessential
SAOUHSC_02065	Nonessential
SAOUHSC_02066	Essential
SAOUHSC_02067	Essential
SAOUHSC_02068	Essential
SAOUHSC_02069	Essential
SAOUHSC_02070	Domain Essential
SAOUHSC_02071	Essential
SAOUHSC_02072	Domain Essential
SAOUHSC_02073	Essential
SAOUHSC_02074	Essential
SAOUHSC_02075	Essential
SAOUHSC_02076	Domain Essential
SAOUHSC_02077	Essential
SAOUHSC_02078	Essential
SAOUHSC_02079	Essential
SAOUHSC_02080	Essential
SAOUHSC_02081	Essential
SAOUHSC_02083	Essential
SAOUHSC_02084	Domain Essential
SAOUHSC_02085	Domain Essential
SAOUHSC_02086	Essential
SAOUHSC_02087	Essential
SAOUHSC_02088	Essential
SAOUHSC_02089	Essential
SAOUHSC_02090	Nonessential
SAOUHSC_02091	Nonessential
SAOUHSC_02092	Nonessential
SAOUHSC_02093	Nonessential
SAOUHSC_02095	Domain Essential
SAOUHSC_02096	Essential
SAOUHSC_02097	Nonessential
SAOUHSC_02098-vraR	Nonessential
SAOUHSC_02099-vraS	Nonessential
SAOUHSC_02100	Nonessential
SAOUHSC_02101	Nonessential
SAOUHSC_02102	Domain Essential
SAOUHSC_02103	Nonessential
SAOUHSC_02104	Nonessential
SAOUHSC_02105	Nonessential
SAOUHSC_02106	Essential
SAOUHSC_02107	Essential
SAOUHSC_02108	Nonessential
SAOUHSC_02109	Nonessential
SAOUHSC_02110	Nonessential
SAOUHSC_02111	Nonessential
SAOUHSC_02112	Nonessential
SAOUHSC_02113	Nonessential
SAOUHSC_02114	Essential
SAOUHSC_02115	Nonessential
SAOUHSC_02116-gatB	Essential
SAOUHSC_02117-gatA	Essential
SAOUHSC_02118-gatC	Essential
SAOUHSC_02119	Nonessential
SAOUHSC_02121	Essential
SAOUHSC_02122	Essential
SAOUHSC_02123	Essential
SAOUHSC_02124	Domain Essential
SAOUHSC_02125	Nonessential
SAOUHSC_02126	Nonessential
SAOUHSC_02127	Nonessential
SAOUHSC_02129	Nonessential
SAOUHSC_02130	Nonessential
SAOUHSC_02131	Nonessential
SAOUHSC_02132-nadE	Domain Essential
SAOUHSC_02133	Essential
SAOUHSC_02134	Nonessential
SAOUHSC_02135	Nonessential
SAOUHSC_02136	Nonessential
SAOUHSC_02137	Nonessential
SAOUHSC_02138	Nonessential
SAOUHSC_02139	Nonessential
SAOUHSC_02140	Essential
SAOUHSC_02141	Nonessential
SAOUHSC_02142	Nonessential
SAOUHSC_02143	Nonessential
SAOUHSC_02144	Nonessential
SAOUHSC_02145	Nonessential
SAOUHSC_02146	Nonessential
SAOUHSC_02147	Nonessential
SAOUHSC_02148	Nonessential
SAOUHSC_02149	Nonessential
SAOUHSC_02150	Nonessential
SAOUHSC_02151	Essential
SAOUHSC_02152	Essential
SAOUHSC_02153	Nonessential
SAOUHSC_02154	Nonessential
SAOUHSC_02155	Essential
SAOUHSC_02156	Nonessential
SAOUHSC_02157	Nonessential
SAOUHSC_02158	Nonessential
SAOUHSC_02160	Nonessential
SAOUHSC_02161	Nonessential
SAOUHSC_02164	Nonessential
SAOUHSC_02166	Nonessential
SAOUHSC_02167	Nonessential
SAOUHSC_02169	Nonessential
SAOUHSC_02170	Nonessential
SAOUHSC_02171	Nonessential
SAOUHSC_02173	Nonessential
SAOUHSC_02174	Nonessential
SAOUHSC_02175	Nonessential
SAOUHSC_02176	Nonessential
SAOUHSC_02177	Nonessential
SAOUHSC_02178	Nonessential
SAOUHSC_02179	Nonessential
SAOUHSC_02180	Nonessential
SAOUHSC_02181	Nonessential
SAOUHSC_02182	Nonessential
SAOUHSC_02183	Nonessential
SAOUHSC_02184	Nonessential
SAOUHSC_02185	Nonessential
SAOUHSC_02186	Nonessential
SAOUHSC_02187	Nonessential
SAOUHSC_02188	Nonessential
SAOUHSC_02189	Nonessential
[truncated: 872 more rows]
